# Supplementary material for: Genomic architecture of phenotypic extremes in a wild cervid
Source: BMC Genomics. 2022 Feb 12;23:126. doi: 10.1186/s12864-022-08333-x (PMC8841092; doi:10.1186/s12864-022-08333-x)
Supplement: Supplementary file 2 — Additional file 2. [file 12864_2022_8333_MOESM2_ESM.xlsx]

## Sheet: Sheet1
Table S4. Gene list of windows within 25 kb up/downstream of genes, with adjusted p-values less than 10-8 for antler size analysis
CHROM	POS	P_VAL_ADJUSTED	ABSDIST	UNIPROT_ID	GENE_NAME
ref0001370	16015000	2.65714e-37	0	Q3B8N2	LGALS9B
ref0001836	5479500	1.23661e-34	18506	Q13614	MTMR2
ref0000845	16534000	5.97263e-33	0	Q9UGM3	DMBT1
ref0002391	7908000	1.75444e-29	836	Q8WWU7	ITLN2
ref0001924	2123500	1.52311e-28	11748	A6NGJ6	TRIM64
ref0000845	16751500	1.13981e-27	0	Q86VB7	CD163
ref0002391	7907500	1.78855e-27	1336	Q8WWU7	ITLN2
ref0000505	9079500	1.37234e-26	0	P25705	ATP5F1A
ref0000881	8059500	1.90917e-26	14255	P35579	MYH9
ref0002644	7312000	2.23215e-26	3379	Q86UR5	RIMS1
ref0002008	9389500	7.5239e-26	18149	Q9Y4C8	RBM19
ref0001398	4130500	1.01001e-25	918	Q6UXN2	TREML4
ref0002507	2234000	1.05083e-25	0	Q04756	HGFAC
ref0000259	11640500	2.44994e-25	0	O75643	SNRNP200
ref0002388	11972500	3.4555e-25	18517	A1A5C7	SLC22A23
ref0001199	5409000	3.47557e-25	4228	P41250	GARS1
ref0000849	52883500	6.40259e-25	3733	Q9H0R5	GBP3
ref0001904	25158000	6.65691e-25	0	Q7L5Y1	ENOSF1
ref0002123	1593000	1.01509e-24	13084	Q8NCS4	TMEM35B
ref0000505	4532000	2.00317e-24	0	Q9H0K6	PUS7L
ref0002192	9503500	6.32699e-24	22360	P57087	JAM2
ref0002645	15318000	1.37697e-23	0	A6NLC8	#N/A
ref0001090	12857500	1.7165e-23	1113	P07195	LDHB
ref0002391	7960000	2.96334e-23	19804	Q8WWU7	ITLN2
ref0000505	4533000	3.10939e-23	0	Q9H0K6	PUS7L
ref0002783	4832000	3.21683e-23	19496	P52951	GBX2
ref0001836	2739500	5.10048e-23	0	Q8NGQ6	OR9I1
ref0002008	9389000	8.09977e-23	18649	Q9Y4C8	RBM19
ref0001114	5035000	1.06529e-22	8166	P63136	ERVK-25
ref0002430	283500	2.98622e-22	20583	O14775	GNB5
ref0000856	6964000	4.54155e-22	9354	Q92736	RYR2
ref0000849	52883000	5.40956e-22	3233	Q9H0R5	GBP3
ref0002456	963000	7.24634e-22	4042	P20231	TPSB2
ref0002388	12101000	7.32428e-22	0	A1A5C7	SLC22A23
ref0000438	10443500	7.71156e-22	15096	Q6PML9	SLC30A9
ref0000259	8506500	1.86656e-21	23114	Q9H2J4	PDCL3
ref0000440	22811500	1.873e-21	0	Q8IUK5	PLXDC1
ref0001904	9264000	2.06989e-21	14371	P06748	NPM1
ref0001904	27821000	2.08784e-21	0	Q16787	LAMA3
ref0000438	13320500	2.84342e-21	8316	O14782	KIF3C
ref0000297	1596000	2.85172e-21	9275	P10768	ESD
ref0002644	7312500	3.04509e-21	3879	Q86UR5	RIMS1
ref0001370	16014500	3.05238e-21	0	Q3B8N2	LGALS9B
ref0002510	7925500	3.18836e-21	7258	Q8IWN7	RP1L1
ref0001370	2771000	3.32872e-21	52	Q16534	HLF
ref0002507	3522500	3.64789e-21	0	Q96PQ0	SORCS2
ref0000511	5604000	1.02278e-20	12959	O15439	ABCC4
ref0000025	8735000	1.15511e-20	1463	P04439	HLA-A
ref0002250	18082500	1.16535e-20	0	O95678	KRT75
ref0001904	20980000	1.22312e-20	0	P25391	LAMA1
ref0001904	2667000	1.54614e-20	13492	Q99259	GAD1
ref0000159	3829000	1.55698e-20	0	P57081	WDR4
ref0002456	17533000	2.13706e-20	2036	Q5JRA6	MIA3
ref0002456	9664500	2.33761e-20	0	P04275	VWF
ref0000440	9761500	2.57755e-20	0	A6NFN3	RBFOX3
ref0000998	11468500	2.59905e-20	0	P11926	ODC1
ref0000858	269000	2.64849e-20	0	O95714	HERC2
ref0002192	9503000	2.90747e-20	21860	P57087	JAM2
ref0002456	1277000	3.08483e-20	0	Q9UPT6	MAPK8IP3
ref0000881	8059000	3.24998e-20	14755	P35579	MYH9
ref0001695	11813000	3.75558e-20	9960	O94819	KBTBD11
ref0001114	1114000	4.0505e-20	0	Q6ZN84	CCDC81
ref0000505	7980000	4.07787e-20	8744	Q7Z5P9	MUC19
ref0002230	4982500	4.29141e-20	16178	Q9BUQ8	DDX23
ref0001771	40000	4.85579e-20	2008	Q13241	KLRD1
ref0002507	2981500	5.61464e-20	9285	O15254	ACOX3
ref0000505	9079000	5.88295e-20	0	P25705	ATP5F1A
ref0002522	35500	6.16106e-20	0	A6NGJ6	TRIM64
ref0001816	35749500	7.30838e-20	3085	Q8NH87	OR9G1
ref0002869	5981000	8.03053e-20	24276	Q9NZI6	TFCP2L1
ref0000505	9101000	8.77088e-20	20286	P25705	ATP5F1A
ref0002783	1573000	1.04494e-19	1060	O95299	NDUFA10
ref0002453	2810500	1.06262e-19	0	Q9ULE3	DENND2A
ref0002192	2404500	1.13135e-19	0	O60287	URB1
ref0000184	16581000	1.13585e-19	11608	Q01814	ATP2B2
ref0002456	7403500	1.14829e-19	0	O15305	PMM2
ref0000845	16369500	1.33706e-19	0	Q86VB7	CD163
ref0002391	7910000	1.58672e-19	0	Q8WWU7	ITLN2
ref0002388	12096000	2.70962e-19	0	A1A5C7	SLC22A23
ref0000357	4813500	2.76745e-19	258	P05160	F13B
ref0001468	5171000	2.95042e-19	20707	Q9BZJ6	GPR63
ref0002507	3522000	3.0858e-19	0	Q96PQ0	SORCS2
ref0001545	57692500	3.183e-19	0	Q9P2D3	HEATR5B
ref0001836	2095000	3.75222e-19	3082	Q2M385	MPEG1
ref0000438	13321000	3.8859e-19	7816	O14782	KIF3C
ref0002456	3937000	4.37207e-19	0	Q9UK23	NAGPA
ref0000881	14892000	4.90541e-19	0	Q8WWQ8	STAB2
ref0001169	969500	5.54542e-19	11615	Q96CF2	CHMP4C
ref0001545	40156500	6.26148e-19	17379	Q96G28	CFAP36
ref0000647	2149500	6.2639e-19	23893	O75128	COBL
ref0002456	1245000	6.51178e-19	0	Q9H910	JPT2
ref0000357	25208500	6.62352e-19	1758	Q5TYX0	PRAMEF5
ref0000505	4533500	6.71659e-19	0	Q9H0K6	PUS7L
ref0000438	13317500	6.99164e-19	11316	O14782	KIF3C
ref0002788	7994500	7.49224e-19	0	Q4LDE5	SVEP1
ref0000881	14901000	7.79657e-19	0	Q8WWQ8	STAB2
ref0000184	19704000	7.84691e-19	2036	Q9C0E4	GRIP2
ref0002456	9664000	8.77539e-19	0	P04275	VWF
ref0002124	7380000	9.11931e-19	6839	Q8NAV1	PRPF38A
ref0002500	31396500	9.53944e-19	7872	Q8N5R6	CCDC33
ref0002550	9679000	9.86498e-19	5612	Q12802	AKAP13
ref0002456	3936500	1.02445e-18	0	Q9UK23	NAGPA
ref0001122	6097500	1.22193e-18	15334	Q9UJC5	SH3BGRL2
ref0002547	3089000	1.2871e-18	2019	Q6UWM5	GLIPR1L1
ref0000438	13355500	1.36817e-18	24736	O14782	KIF3C
ref0001155	3469000	1.61012e-18	5858	Q9UKB3	DNAJC12
ref0001151	100000	1.69946e-18	12391	Q96RD7	PANX1
ref0001786	474000	1.76684e-18	21820	Q9NUX5	POT1
ref0001538	142000	2.02037e-18	5721	P15848	ARSB
ref0001496	26000	2.03619e-18	23849	Q9NY56	OBP2A
ref0000297	1596500	2.32489e-18	9775	P10768	ESD
ref0002456	1277500	2.33071e-18	0	Q9UPT6	MAPK8IP3
ref0001695	11798000	2.39235e-18	0	P54296	MYOM2
ref0002863	1018000	2.61686e-18	21682	Q86Y13	DZIP3
ref0002456	21822000	2.63711e-18	0	O94778	AQP8
ref0000259	3991500	2.7078e-18	0	Q9BY07	SLC4A5
ref0001695	12125000	2.78111e-18	23529	Q9P1A6	DLGAP2
ref0001695	12009000	3.00377e-18	1012	Q9UBY8	CLN8
ref0001695	12008500	3.24744e-18	1512	Q9UBY8	CLN8
ref0002788	7995000	3.27595e-18	0	Q4LDE5	SVEP1
ref0000845	16533500	4.61406e-18	0	Q9UGM3	DMBT1
ref0002813	10570000	4.72143e-18	21467	Q9BZH6	WDR11
ref0001090	3508000	5.31382e-18	0	Q9Y233	PDE10A
ref0002507	7856000	5.66859e-18	14833	Q99547	MPHOSPH6
ref0000547	2994500	5.85128e-18	422	Q7Z4J2	GLT6D1
ref0000858	269500	6.3672e-18	0	O95714	HERC2
ref0000858	3552500	6.72112e-18	4575	O60243	HS6ST1
ref0000440	9762000	7.20553e-18	0	A6NFN3	RBFOX3
ref0002067	9770500	7.47107e-18	0	P50876	RNF144A
ref0000440	11571500	8.14836e-18	0	Q9HBR0	SLC38A10
ref0001468	4998000	8.46236e-18	17440	O94874	UFL1
ref0001155	3471000	8.63173e-18	7858	Q9UKB3	DNAJC12
ref0002783	1573500	1.00099e-17	1560	O95299	NDUFA10
ref0000184	20520500	1.12736e-17	0	Q8TEM1	NUP210
ref0000438	11227500	1.12994e-17	2491	A8MXD5	GRXCR1
ref0000505	8005000	1.14598e-17	0	Q7Z5P9	MUC19
ref0000892	6962000	1.16497e-17	4289	P17025	ZNF182
ref0001090	20194500	1.29414e-17	14983	P40938	RFC3
ref0002556	6558000	1.29771e-17	0	Q7Z2W9	MRPL21
ref0001695	8220000	1.3612e-17	24482	Q9UJX3	ANAPC7
ref0000845	8999500	1.36533e-17	22515	P39023	RPL3
ref0000335	7875500	1.39716e-17	0	O60239	SH3BP5
ref0000547	3036000	1.69983e-17	8133	Q5JUK3	KCNT1
ref0000335	1780500	1.77832e-17	3914	P12109	COL6A1
ref0001155	24625500	1.78267e-17	0	Q07817	BCL2L1
ref0002391	7961500	1.80975e-17	21304	Q8WWU7	ITLN2
ref0002192	2405000	2.11743e-17	0	O60287	URB1
ref0000357	5457000	2.18809e-17	0	O75051	PLXNA2
ref0002645	29324000	2.4343e-17	0	P58397	ADAMTS12
ref0002635	650500	2.48845e-17	10122	Q9Y3B9	RRP15
ref0000438	13329000	2.53364e-17	0	O14782	KIF3C
ref0001695	11816000	2.56426e-17	6960	O94819	KBTBD11
ref0001148	5566500	2.75122e-17	0	O75185	ATP2C2
ref0001279	9191000	2.77963e-17	0	Q9NX95	SYBU
ref0000297	1595500	2.83605e-17	8775	P10768	ESD
ref0000466	715500	2.99967e-17	10892	Q8WWY6	MBD3L1
ref0001640	5380500	3.07258e-17	19634	Q8IZF2	ADGRF5
ref0001167	2982000	3.30747e-17	0	Q96AA8	JAKMIP2
ref0002644	5913500	3.32435e-17	141	Q9NPZ5	B3GAT2
ref0000881	12771500	3.32842e-17	4953	Q07065	CKAP4
ref0000791	3798500	3.36278e-17	24616	Q14982	OPCML
ref0002869	4073500	3.4506e-17	0	Q8IVU1	IGDCC3
ref0001155	5079000	3.45291e-17	7051	Q96D05	FAM241B
ref0001064	2062000	3.71359e-17	4426	Q9UMR7	CLEC4A
ref0000335	69500	3.92156e-17	21257	P56182	RRP1
ref0000845	16369000	3.9623e-17	0	Q86VB7	CD163
ref0000384	801500	4.05344e-17	0	P98196	ATP11A
ref0001148	33994000	4.26045e-17	808	O95707	POP4
ref0000438	13318000	4.42961e-17	10816	O14782	KIF3C
ref0002388	12098000	4.55962e-17	0	A1A5C7	SLC22A23
ref0001370	2771500	4.65491e-17	0	Q16534	HLF
ref0000505	8005500	5.48949e-17	0	Q7Z5P9	MUC19
ref0002192	4835500	5.50953e-17	8524	P56750	CLDN17
ref0000438	13312500	5.81361e-17	16316	O14782	KIF3C
ref0000184	20518500	6.69321e-17	0	Q8TEM1	NUP210
ref0000466	6502000	6.72249e-17	8305	Q14DG7	TMEM132B
ref0000466	6912500	6.98549e-17	5217	Q86V21	AACS
ref0001825	22058000	7.21151e-17	0	Q9GZT8	NIF3L1
ref0002550	13083500	7.31085e-17	0	Q96S97	MYADM
ref0002550	18278000	7.44149e-17	0	Q13972	RASGRF1
ref0000357	5457500	7.97174e-17	0	O75051	PLXNA2
ref0000184	20501000	8.49122e-17	0	Q8TEM1	NUP210
ref0002388	12098500	8.68107e-17	0	A1A5C7	SLC22A23
ref0000259	12438500	9.37566e-17	20836	O43683	BUB1
ref0000357	3248500	9.49166e-17	11417	P08575	PTPRC
ref0002645	4877500	9.67379e-17	0	Q9BTT4	MED10
ref0000881	13679500	1.03306e-16	0	Q2M389	WASHC4
ref0000505	9333500	1.05234e-16	0	Q7Z4S6	KIF21A
ref0002645	15317500	1.09953e-16	0	A6NLC8	#N/A
ref0000259	8506000	1.12722e-16	23614	Q9H2J4	PDCL3
ref0000881	8366500	1.20898e-16	4654	Q8NCA5	FAM98A
ref0002644	7445500	1.23362e-16	6716	Q86UR5	RIMS1
ref0001695	11798500	1.24669e-16	0	P54296	MYOM2
ref0000647	1579500	1.30456e-16	4226	Q13322	GRB10
ref0000856	5831500	1.31622e-16	6096	O15498	YKT6
ref0001666	2769500	1.38848e-16	0	P56199	ITGA1
ref0002500	31396000	1.41964e-16	8372	Q8N5R6	CCDC33
ref0000384	801000	1.51987e-16	0	P98196	ATP11A
ref0000259	3973000	1.64218e-16	0	Q9BY07	SLC4A5
ref0000858	3543000	1.67919e-16	14075	O60243	HS6ST1
ref0002075	4239500	1.69145e-16	0	P04439	HLA-A
ref0002388	12101500	1.79246e-16	0	A1A5C7	SLC22A23
ref0000330	24072000	1.81023e-16	18840	O95832	CLDN1
ref0000466	2409000	1.85602e-16	15183	Q6QNK2	ADGRD1
ref0000881	8292000	1.899e-16	0	O95236	APOL3
ref0000438	13312000	1.98695e-16	16816	O14782	KIF3C
ref0000259	6985000	1.99389e-16	0	O95256	IL18RAP
ref0002453	2810000	2.01338e-16	0	Q9ULE3	DENND2A
ref0000102	2860000	2.06179e-16	1048	Q9H788	SH2D4A
ref0001695	11731500	2.0692e-16	1710	P54296	MYOM2
ref0001836	2730000	2.08787e-16	8870	Q8NGQ6	OR9I1
ref0002783	1574000	2.29081e-16	2060	O95299	NDUFA10
ref0000620	604000	2.31635e-16	5934	Q9P241	ATP10D
ref0002192	2294000	2.33877e-16	9250	P58658	EVA1C
ref0002232	16184500	2.34321e-16	2363	O95718	ESRRB
ref0000457	6818000	2.38215e-16	13021	Q8N9B8	RASGEF1A
ref0001545	57678500	2.47872e-16	0	Q9P2D3	HEATR5B
ref0001695	12002000	2.5552e-16	8012	Q9UBY8	CLN8
ref0000438	13305000	2.58623e-16	23816	O14782	KIF3C
ref0001496	103000	2.59081e-16	15753	Q8WX39	LCN9
ref0001556	54500	2.78314e-16	13716	Q5VT25	CDC42BPA
ref0002419	18355500	2.84188e-16	0	P78527	PRKDC
ref0001904	25157500	2.85055e-16	0	Q7L5Y1	ENOSF1
ref0001640	775500	3.04997e-16	4548	Q9NP62	GCM1
ref0002453	13584500	3.12439e-16	3502	Q6NXP2	FAM71F2
ref0000259	4512000	3.32606e-16	8094	P52789	HK2
ref0002500	6068500	3.79765e-16	0	Q96M32	AK7
ref0001090	2069000	3.80083e-16	0	Q86WB7	UNC93A
ref0000164	942000	4.10334e-16	5552	P47710	CSN1S1
ref0001695	11731000	4.12976e-16	2210	P54296	MYOM2
ref0002507	6201500	4.20322e-16	8360	Q14512	FGFBP1
ref0000505	7979500	4.53161e-16	9244	Q7Z5P9	MUC19
ref0002456	3978000	4.79481e-16	0	Q96G04	EEF2KMT
ref0000889	426000	4.80922e-16	0	Q86UQ4	ABCA13
ref0002456	21822500	4.83167e-16	0	O94778	AQP8
ref0002250	17788500	4.93226e-16	0	Q01546	KRT76
ref0000259	11640000	5.29385e-16	0	O75643	SNRNP200
ref0002250	18083000	5.31318e-16	333	O95678	KRT75
ref0001370	11682000	5.5319e-16	293	Q68D06	SLFN13
ref0000440	21298500	5.89982e-16	17885	Q07627	KRTAP1-1
ref0001956	233000	5.98038e-16	0	O15439	ABCC4
ref0002783	1571500	6.13981e-16	0	O95299	NDUFA10
ref0002453	1504500	6.20151e-16	0	O43451	MGAM
ref0001695	7153500	6.37125e-16	14722	Q8NG35	DEFB105A
ref0001640	429500	6.54535e-16	0	P13762	HLA-DRB4
ref0002718	2681000	7.17225e-16	0	O14904	WNT9A
ref0001069	14082000	7.2839e-16	21573	P15880	RPS2
ref0001640	1596000	7.29105e-16	3395	P08F94	PKHD1
ref0002456	853500	7.87743e-16	12001	Q8WW24	TEKT4
ref0002250	17789000	8.16668e-16	0	Q01546	KRT76
ref0001786	2771500	8.72462e-16	2725	P15880	RPS2
ref0002456	34266500	9.18584e-16	1254	Q9UKN1	MUC12
ref0001904	20979500	9.50046e-16	0	P25391	LAMA1
ref0002192	2399500	9.66262e-16	0	O60287	URB1
ref0002388	12102500	9.8044e-16	0	A1A5C7	SLC22A23
ref0002388	1903500	9.99651e-16	0	Q9H1H9	KIF13A
ref0002500	2966500	1.07381e-15	0	A6NKD9	CCDC85C
ref0000684	1927000	1.08509e-15	0	Q9NRC6	SPTBN5
ref0002456	21646000	1.09385e-15	0	Q68EM7	ARHGAP17
ref0000184	15849000	1.14309e-15	0	Q9UGP4	LIMD1
ref0000335	481500	1.15406e-15	0	P17858	PFKL
ref0001069	14056000	1.22091e-15	2872	P15880	RPS2
ref0000505	9335500	1.26886e-15	0	Q7Z4S6	KIF21A
ref0001114	5047000	1.2923e-15	20166	P63136	ERVK-25
ref0000259	8505000	1.31666e-15	24614	Q9H2J4	PDCL3
ref0002510	622500	1.38176e-15	17981	Q53GI3	ZNF394
ref0001771	40500	1.43532e-15	2508	Q13241	KLRD1
ref0000791	1145000	1.56198e-15	0	Q8IY34	SLC15A3
ref0000845	6843000	1.72604e-15	0	Q9UH03	SEPTIN3
ref0001122	6097000	1.77852e-15	15834	Q9UJC5	SH3BGRL2
ref0000892	6961500	1.81029e-15	4789	P17025	ZNF182
ref0000505	9334000	1.83023e-15	0	Q7Z4S6	KIF21A
ref0000438	12592500	1.84035e-15	20961	Q8N8F6	YIPF7
ref0002456	3979000	1.91337e-15	0	Q96G04	EEF2KMT
ref0000427	72500	2.02636e-15	5862	A6NCK2	TRIM43B
ref0000440	22790500	2.1001e-15	2160	A6NH57	ARL5C
ref0002388	1904000	2.12435e-15	0	Q9H1H9	KIF13A
ref0000856	7014500	2.19464e-15	0	Q92736	RYR2
ref0000146	14295000	2.2278e-15	10500	Q9H8W5	TRIM45
ref0000892	2828500	2.29263e-15	1320	Q99706	KIR2DL4
ref0002067	13317000	2.4523e-15	0	Q4ZG55	GREB1
ref0001640	5380000	2.60208e-15	20134	Q8IZF2	ADGRF5
ref0001695	12010500	2.64862e-15	0	Q9UBY8	CLN8
ref0002500	2799000	2.65187e-15	13493	Q9Y6A2	CYP46A1
ref0001904	9264500	2.75094e-15	13871	P06748	NPM1
ref0000259	4022000	3.00471e-15	0	Q9BY07	SLC4A5
ref0000538	1604000	3.10653e-15	16465	P62899	RPL31
ref0002388	6143500	3.15525e-15	17825	P05305	EDN1
ref0000845	4099000	3.20042e-15	0	P23142	FBLN1
ref0001695	11815500	3.28267e-15	7460	O94819	KBTBD11
ref0001122	6407500	3.29858e-15	673	Q9GZR5	ELOVL4
ref0002460	1127000	3.32215e-15	0	Q9UHX3	ADGRE2
ref0002869	7569500	3.4495e-15	0	P47872	SCTR
ref0002645	29321000	3.52633e-15	0	P58397	ADAMTS12
ref0001963	1579000	3.59952e-15	152	#N/A	#N/A
ref0000837	4163000	3.61212e-15	0	Q6ZVE7	GOLT1A
ref0000335	8812500	3.61927e-15	7345	Q96HP4	OXNAD1
ref0000371	6787000	3.63469e-15	11537	Q9Y295	DRG1
ref0001545	57693000	3.65284e-15	0	Q9P2D3	HEATR5B
ref0000184	20020500	3.70282e-15	137	P62310	LSM3
ref0001836	5867500	3.72705e-15	8097	Q08117	TLE5
ref0000647	1515500	3.90954e-15	0	P20711	DDC
ref0002510	9887000	3.9602e-15	20235	Q68CJ6	NUGGC
ref0000547	4493500	4.02332e-15	0	Q15059	BRD3
ref0000259	10457500	4.03966e-15	0	Q16281	CNGA3
ref0000858	1775000	4.04547e-15	0	P59998	ARPC4
ref0000849	25385500	4.12253e-15	0	Q96L15	ART5
ref0002510	15651500	4.12849e-15	0	Q8N1G1	REXO1
ref0000438	5187500	4.24326e-15	0	Q13976	PRKG1
ref0002500	10904500	4.48997e-15	0	Q9P219	CCDC88C
ref0000357	1161000	4.63028e-15	0	Q13835	PKP1
ref0002507	7856500	4.65638e-15	15333	Q99547	MPHOSPH6
ref0002453	8103500	4.65739e-15	0	O60218	AKR1B10
ref0002550	13356500	4.66388e-15	1326	Q96S97	MYADM
ref0002522	123000	4.73506e-15	0	I1YAP6	TRIM77
ref0000881	8206000	4.97833e-15	2948	O95236	APOL3
ref0000025	8703000	5.03595e-15	51	Q12899	TRIM26
ref0002388	12097500	5.10171e-15	0	A1A5C7	SLC22A23
ref0001114	5035500	5.15523e-15	8666	P63136	ERVK-25
ref0001886	7073500	5.29319e-15	17546	Q9Y274	ST3GAL6
ref0000505	10742000	5.34056e-15	2227	Q96LU7	MYRFL
ref0000159	3828500	5.39959e-15	0	P57081	WDR4
ref0002510	10391500	5.4448e-15	23538	Q9BYV8	CEP41
ref0000461	9935000	5.53103e-15	14307	P20810	CAST
ref0001279	14995000	5.85505e-15	4309	Q9H2D1	SLC25A32
ref0000092	135000	5.87156e-15	13136	P01569	IFNA5
ref0002813	14935500	5.90792e-15	0	Q7L7V1	DHX32
ref0002875	5196500	5.93381e-15	0	Q8TDI8	TMC1
ref0001695	12022500	6.03313e-15	4443	Q9UBY8	CLN8
ref0000393	4832000	6.06931e-15	0	Q8N0W4	NLGN4X
ref0001963	1779000	6.11412e-15	8485	P32246	CCR1
ref0000892	6882000	6.17081e-15	0	Q9GZX5	ZNF350
ref0001545	57679500	6.18588e-15	0	Q9P2D3	HEATR5B
ref0000184	9588500	6.30946e-15	0	Q01668	CACNA1D
ref0000466	6581000	6.38772e-15	18094	P18621	RPL17
ref0002456	23928000	6.44406e-15	0	Q12789	GTF3C1
ref0000620	724000	6.47932e-15	0	P18505	GABRB1
ref0000466	2409500	6.60304e-15	14683	Q6QNK2	ADGRD1
ref0001963	1591000	6.88718e-15	6497	#N/A	#N/A
ref0002075	6190000	6.98953e-15	13192	P22626	HNRNPA2B1
ref0000845	16751000	7.15512e-15	0	Q86VB7	CD163
ref0002456	3978500	7.3033e-15	0	Q96G04	EEF2KMT
ref0000440	6715500	7.54834e-15	0	Q14197	MRPL58
ref0000184	20553500	7.60963e-15	3376	Q8TEM1	NUP210
ref0000998	12933000	7.64375e-15	8369	Q5T0B9	ZNF362
ref0002456	23921000	7.8399e-15	0	Q12789	GTF3C1
ref0002500	14800500	7.86608e-15	16215	P63135	ERVK-7
ref0000357	3253500	7.89815e-15	16417	P08575	PTPRC
ref0001545	57802000	8.03561e-15	9338	O43815	STRN
ref0002510	15346500	8.0645e-15	11796	Q96LT7	C9orf72
ref0000146	22345500	8.31874e-15	3083	#N/A	#N/A
ref0002699	7755500	8.54146e-15	10115	Q9H4S2	GSX1
ref0001876	1798500	8.73592e-15	0	Q96FL9	GALNT14
ref0001148	5567000	8.9754e-15	0	O75185	ATP2C2
ref0000259	882500	9.07558e-15	14529	Q9UIW0	VAX2
ref0002460	1127500	9.15064e-15	0	Q9UHX3	ADGRE2
ref0001886	7074000	9.3101e-15	17046	Q9Y274	ST3GAL6
ref0001155	3471500	9.31289e-15	8358	Q9UKB3	DNAJC12
ref0002456	2042500	1.01252e-14	0	Q9NXV2	KCTD5
ref0001370	3463500	1.01751e-14	0	Q9UKL6	PCTP
ref0001468	5170500	1.02197e-14	21207	Q9BZJ6	GPR63
ref0002266	1441000	1.02637e-14	17163	Q9C0D4	ZNF518B
ref0000837	3335000	1.04641e-14	9238	Q02246	CNTN2
ref0001468	17322000	1.06556e-14	7952	O60508	CDC40
ref0000505	9100500	1.0897e-14	19786	P25705	ATP5F1A
ref0001746	4731500	1.12923e-14	10857	Q15391	P2RY14
ref0000849	44276500	1.13719e-14	0	Q14134	TRIM29
ref0001640	5124500	1.18623e-14	0	P62937	PPIA
ref0002244	6962500	1.24748e-14	4343	Q96PC2	IP6K3
ref0001816	35750000	1.25909e-14	3585	Q8NH87	OR9G1
ref0001090	31916000	1.27451e-14	4491	Q9QC07	ERVK-18
ref0000384	3564500	1.29827e-14	2837	Q5VTE0	EEF1A1P5
ref0000555	2235500	1.31342e-14	0	Q68DC2	ANKS6
ref0002605	7494000	1.35475e-14	3398	O15033	AREL1
ref0000184	16580500	1.37342e-14	11108	Q01814	ATP2B2
ref0001904	11597000	1.38788e-14	22100	Q9UIS9	MBD1
ref0000849	27296000	1.39136e-14	5265	Q9H2C5	OR52A5
ref0002456	10333000	1.40413e-14	19576	Q8TEQ0	SNX29
ref0002510	15653500	1.41582e-14	340	Q8N1G1	REXO1
ref0000505	9103500	1.47037e-14	22786	P25705	ATP5F1A
ref0000845	6843500	1.51787e-14	0	Q9UH03	SEPTIN3
ref0000259	8505500	1.54309e-14	24114	Q9H2J4	PDCL3
ref0000357	25221500	1.55391e-14	113	Q5VWM5	PRAMEF15
ref0002813	14935000	1.6291e-14	0	Q7L7V1	DHX32
ref0002813	14935000	1.6291e-14	0	Q7L7V1	DHX32
ref0002075	4246500	1.66863e-14	0	P04439	HLA-A
ref0002645	28220500	1.68928e-14	0	Q9C0I1	MTMR12
ref0001746	9203000	1.71333e-14	5295	A0PG75	PLSCR5
ref0002788	14792000	1.72894e-14	15757	Q14093	CYLC2
ref0002266	1639000	1.7335e-14	18462	O75083	WDR1
ref0001370	4370500	1.96679e-14	14108	Q13253	NOG
ref0002550	3331500	1.99941e-14	16855	O75529	TAF5L
ref0002516	2697500	2.00376e-14	522	Q9H3U5	MFSD1
ref0002419	14966500	2.04773e-14	1906	Q2WGJ9	FER1L6
ref0002388	6143000	2.11838e-14	18325	P05305	EDN1
ref0000881	12418000	2.12395e-14	0	Q33E94	RFX4
ref0001695	8000000	2.13954e-14	0	Q8NEM0	MCPH1
ref0000461	3780000	2.19446e-14	3682	Q08495	DMTN
ref0002783	3508500	2.20453e-14	0	Q9BV36	MLPH
ref0001069	14056500	2.23235e-14	2372	P15880	RPS2
ref0002456	13985000	2.28843e-14	0	O95255	ABCC6
ref0001931	404500	2.31538e-14	0	Q8TCV5	WFDC5
ref0002699	6676000	2.37343e-14	8403	Q9NTI2	ATP8A2
ref0000184	20835500	2.51148e-14	0	Q6DN90	IQSEC1
ref0001370	3405000	2.55604e-14	0	Q9UKL6	PCTP
ref0000384	804500	2.6196e-14	0	P98196	ATP11A
ref0000461	23798000	2.67708e-14	7746	Q8WYK0	ACOT12
ref0000335	7865000	2.70992e-14	0	O60239	SH3BP5
ref0001090	12701000	2.90714e-14	14639	P35372	OPRM1
ref0001924	1874500	2.93886e-14	0	Q04609	FOLH1
ref0002500	2966000	2.95981e-14	0	A6NKD9	CCDC85C
ref0002510	7111500	3.02196e-14	0	P51451	BLK
ref0001640	1423000	3.04035e-14	4569	Q16552	IL17A
ref0001836	5857500	3.09154e-14	18097	Q08117	TLE5
ref0002124	7379500	3.09811e-14	6339	Q8NAV1	PRPF38A
ref0001167	3867500	3.12459e-14	1636	P58062	SPINK7
ref0002630	2867000	3.13249e-14	0	P25092	GUCY2C
ref0001556	80000	3.14322e-14	8504	Q5VT25	CDC42BPA
ref0000849	12846000	3.30196e-14	0	Q6ZVL6	KIAA1549L
ref0002556	6236500	3.30883e-14	0	O75197	LRP5
ref0001836	5480000	3.31525e-14	18006	Q13614	MTMR2
ref0000849	26206000	3.38168e-14	6012	Q8NGK4	OR52K1
ref0000330	23721500	3.38371e-14	24108	Q8IVL5	P3H2
ref0001631	12987500	3.40624e-14	22326	O94813	SLIT2
ref0002668	116000	3.49098e-14	3858	Q9NYM4	GPR83
ref0001370	3450000	3.63723e-14	11926	Q9UKL6	PCTP
ref0001148	8601000	3.68841e-14	3701	Q8IX07	ZFPM1
ref0002510	15579000	3.70248e-14	15160	Q9NQ60	EQTN
ref0001614	32000	3.71123e-14	11775	P87889	ERVK-10
ref0000505	8201000	3.80757e-14	16743	Q5S007	LRRK2
ref0002624	144000	3.81255e-14	0	O75970	MPDZ
ref0001904	27701000	3.94364e-14	10310	Q8N6D5	ANKRD29
ref0001370	3213000	4.00544e-14	17803	Q9NV29	TMEM100
ref0002192	1768000	4.08066e-14	6987	Q8TAK6	OLIG1
ref0001155	23091500	4.14202e-14	0	Q9H2L5	RASSF4
ref0002419	1420000	4.2191e-14	0	O14514	ADGRB1
ref0001695	7185500	4.42431e-14	5146	Q8IZN7	DEFB107A
ref0000440	5287500	4.4535e-14	0	Q58EX2	SDK2
ref0002388	9625000	4.54732e-14	0	P15924	DSP
ref0000892	7736500	4.60486e-14	254	A8MTB9	CEACAM18
ref0002192	4836000	4.60645e-14	9024	P56750	CLDN17
ref0001279	14995500	4.61852e-14	4809	Q9H2D1	SLC25A32
ref0002788	1385000	4.62568e-14	15253	O00206	TLR4
ref0002718	949000	4.64141e-14	0	Q66K14	TBC1D9B
ref0001695	11901500	4.65645e-14	0	O15013	ARHGEF10
ref0002391	10576500	4.76671e-14	18878	P06126	CD1A
ref0002510	10311000	4.85074e-14	2607	P10909	CLU
ref0000647	2184000	4.93801e-14	0	O75128	COBL
ref0001370	1537500	4.97149e-14	16521	P39023	RPL3
ref0000845	5213500	4.98145e-14	7541	Q9Y512	SAMM50
ref0000438	12626000	4.99217e-14	0	Q8N8F6	YIPF7
ref0000620	595000	5.05898e-14	0	Q9P241	ATP10D
ref0002388	2037000	5.22436e-14	3332	P40123	CAP2
ref0000466	6581500	5.3336e-14	18594	P18621	RPL17
ref0001994	6354000	5.33572e-14	20004	P0CAP1	MYZAP
ref0001766	5466000	5.35621e-14	0	Q9BXY4	RSPO3
ref0001414	10886500	5.46106e-14	0	Q96BY9	SARAF
ref0000335	8703500	5.64155e-14	0	Q8N3T1	GALNT15
ref0001816	35488500	5.73996e-14	0	P60059	SEC61G
ref0000849	50786500	5.75823e-14	5419	Q8NFD2	ANKK1
ref0002485	6283000	5.8177e-14	8434	P41587	VIPR2
ref0000511	5604500	5.82309e-14	12459	O15439	ABCC4
ref0002253	44317000	5.89547e-14	14021	O14513	NCKAP5
ref0002788	17022500	5.93301e-14	8400	Q5VT03	NUTM2D
ref0002250	17775000	6.08581e-14	0	Q01546	KRT76
ref0001090	31916500	6.11506e-14	4991	Q9QC07	ERVK-18
ref0002419	20774000	6.27603e-14	22542	Q9P015	MRPL15
ref0002813	15046000	6.3002e-14	0	Q8TC84	FANK1
ref0002253	44316500	6.43107e-14	14521	O14513	NCKAP5
ref0001155	14476500	6.52713e-14	1751	P35247	SFTPD
ref0001545	12676500	6.57304e-14	0	P42331	ARHGAP25
ref0001090	1565000	6.6469e-14	20973	Q5SW24	DACT2
ref0001836	5681500	6.65493e-14	10553	P55010	EIF5
ref0000881	8341500	6.70372e-14	10541	O95236	APOL3
ref0000457	6817500	7.08231e-14	12521	Q8N9B8	RASGEF1A
ref0002863	1018500	7.11616e-14	21182	Q86Y13	DZIP3
ref0002374	7219500	7.11759e-14	0	Q8N1W1	ARHGEF28
ref0000845	18129000	7.21115e-14	0	Q8IZS7	CLECL1
ref0000892	2477500	7.25009e-14	618	O75023	LILRB5
ref0001634	9651000	7.29816e-14	18217	Q96JJ7	TMX3
ref0001155	24617500	7.54463e-14	7819	Q07817	BCL2L1
ref0000856	6953500	7.56629e-14	19854	Q92736	RYR2
ref0001151	1366000	7.64345e-14	0	Q05639	EEF1A2
ref0000845	16463000	7.78445e-14	0	Q86VB7	CD163
ref0002813	12231000	7.94302e-14	2676	Q5SQS8	C10orf120
ref0000025	9382000	8.00405e-14	4112	Q29983	MICA
ref0000297	1513000	8.27707e-14	21881	P28223	HTR2A
ref0000146	19679000	8.35156e-14	10340	Q5VU43	PDE4DIP
ref0002645	29320500	8.62983e-14	0	P58397	ADAMTS12
ref0001199	14638000	8.66823e-14	15628	Q8N8F7	LSMEM1
ref0000791	5003000	9.04657e-14	524	Q7Z5L4	SPATA19
ref0002522	15000	9.05526e-14	1841	A6NLI5	TRIM64C
ref0001746	1422500	9.08159e-14	20660	Q86SP6	GPR149
ref0000184	16581500	9.57432e-14	12108	Q01814	ATP2B2
ref0002507	2234500	9.86361e-14	0	Q04756	HGFAC
ref0000357	3246500	9.94107e-14	9417	P08575	PTPRC
ref0002813	12231500	1.01661e-13	2176	Q5SQS8	C10orf120
ref0001496	103500	1.06548e-13	15253	Q8WX39	LCN9
ref0000538	3329000	1.07355e-13	0	P07195	LDHB
ref0001963	1590500	1.09166e-13	5997	#N/A	#N/A
ref0000466	2412500	1.11007e-13	11683	Q6QNK2	ADGRD1
ref0002192	3712500	1.11088e-13	22817	P62701	RPS4X
ref0002196	391500	1.12853e-13	18249	Q96PB7	OLFM3
ref0000998	17818000	1.13331e-13	24295	P35247	SFTPD
ref0002783	3621000	1.15321e-13	22911	P12111	COL6A3
ref0002869	5499000	1.15337e-13	10483	Q9Y3U8	RPL36
ref0002388	12575500	1.19316e-13	20216	Q86YV6	MYLK4
ref0000440	6181000	1.19428e-13	16871	Q9NQ84	GPRC5C
ref0002783	2129000	1.21051e-13	0	P56524	HDAC4
ref0000547	5091000	1.21501e-13	5649	O00602	FCN1
ref0000881	8060000	1.21996e-13	13755	P35579	MYH9
ref0002391	10577000	1.22442e-13	18378	P06126	CD1A
ref0002430	3359000	1.22592e-13	18992	Q7Z7A1	CNTRL
ref0000440	22820500	1.2426e-13	0	Q8IUK5	PLXDC1
ref0000837	2813500	1.25182e-13	0	Q8N468	MFSD4A
ref0001281	2345000	1.25298e-13	0	Q49MI3	CERKL
ref0000849	31082500	1.28794e-13	0	P50607	TUB
ref0002783	799000	1.29833e-13	16625	P21549	AGXT
ref0002699	7015500	1.33502e-13	14046	Q9UPY6	WASF3
ref0002605	7479000	1.3357e-13	18398	O15033	AREL1
ref0000837	4162500	1.33816e-13	0	Q6ZVE7	GOLT1A
ref0002783	774500	1.33892e-13	0	Q08AI8	MAB21L4
ref0002244	5745000	1.35273e-13	0	Q9BTT6	LRRC1
ref0002869	4074000	1.3592e-13	0	Q8IVU1	IGDCC3
ref0002179	11947000	1.38859e-13	0	Q9BYR5	KRTAP4-2
ref0002192	20716500	1.40619e-13	10576	P57052	RBM11
ref0000184	19764500	1.41091e-13	0	Q9C0E4	GRIP2
ref0001370	19036000	1.41351e-13	24955	Q9UNE2	RPH3AL
ref0000335	4308000	1.42796e-13	0	Q9Y3R5	DOP1B
ref0001695	12022000	1.44279e-13	3943	Q9UBY8	CLN8
ref0002192	4849000	1.45215e-13	22024	P56750	CLDN17
ref0000102	1282000	1.51804e-13	20866	P12235	SLC25A4
ref0001370	17194500	1.52949e-13	0	Q92614	MYO18A
ref0000384	13782500	1.53337e-13	10753	O15439	ABCC4
ref0002550	13083000	1.54111e-13	0	Q96S97	MYADM
ref0002718	2105500	1.54318e-13	8656	Q5TA31	RNF187
ref0002391	7909500	1.55565e-13	0	Q8WWU7	ITLN2
ref0001279	26809500	1.56976e-13	0	P05937	CALB1
ref0000547	3444500	1.5972e-13	0	A0A096LP49	CCDC187
ref0001370	11681500	1.60373e-13	0	Q68D06	SLFN13
ref0002253	13485500	1.60948e-13	7638	Q14449	GRB14
ref0001148	8600500	1.61605e-13	3201	Q8IX07	ZFPM1
ref0002645	4852000	1.64731e-13	23431	Q9BTT4	MED10
ref0002253	12619500	1.6861e-13	14699	Q99250	SCN2A
ref0001695	11755000	1.72294e-13	0	P54296	MYOM2
ref0002456	3641500	1.72504e-13	0	O60291	MGRN1
ref0002083	7091000	1.75092e-13	0	Q9NS39	ADARB2
ref0000259	8212000	1.76039e-13	23454	Q99743	NPAS2
ref0002500	16520000	1.77027e-13	0	P68104	EEF1A1
ref0002388	12107000	1.86632e-13	0	A1A5C7	SLC22A23
ref0000438	5187000	1.90408e-13	0	Q13976	PRKG1
ref0002447	929500	1.91628e-13	19632	P60981	DSTN
ref0002478	5067000	1.91899e-13	16280	O60603	TLR2
ref0002250	17775500	1.91923e-13	0	Q01546	KRT76
ref0002550	432000	1.92381e-13	0	Q8TE56	ADAMTS17
ref0001090	2031000	1.94059e-13	23682	Q86WB7	UNC93A
ref0001618	651000	2.03785e-13	2781	Q9BPY8	HOPX
ref0002456	3989500	2.04287e-13	2376	Q6UWV6	ENPP7
ref0001234	15369500	2.06728e-13	21894	Q8IU85	CAMK1D
ref0002263	1365500	2.06799e-13	22869	Q9H568	ACTL8
ref0000858	1350000	2.07803e-13	873	Q96CS7	PLEKHB2
ref0002507	3761500	2.11767e-13	8151	Q6NUJ1	PSAPL1
ref0000440	21766000	2.12002e-13	0	Q8IZW8	TNS4
ref0000511	2404000	2.17173e-13	24212	O00515	LAD1
ref0002083	2771500	2.17837e-13	0	P48067	SLC6A9
ref0002083	2771500	2.17837e-13	0	P48067	SLC6A9
ref0002813	3731000	2.19972e-13	22667	Q9NQB0	TCF7L2
ref0001904	11118500	2.23203e-13	13580	Q9BYG7	MRO
ref0001640	5124000	2.2537e-13	0	P62937	PPIA
ref0002644	7489500	2.45378e-13	24944	Q86UR5	RIMS1
ref0000461	4920000	2.48928e-13	2857	P53597	SUCLG1
ref0001281	11543000	2.49819e-13	0	Q4G0S4	CYP27C1
ref0000357	6864500	2.50788e-13	11325	Q96NX5	CAMK1G
ref0001816	18414500	2.53847e-13	2678	Q9Y2M2	SSUH2
ref0000889	28585000	2.53993e-13	15345	O15041	SEMA3E
ref0001771	228000	2.55465e-13	0	P26715	KLRC1
ref0001370	15263500	2.56147e-13	0	Q86YS3	RAB11FIP4
ref0000438	13311500	2.57098e-13	17316	O14782	KIF3C
ref0001090	2072500	2.5977e-13	0	Q86WB7	UNC93A
ref0000889	22492500	2.60498e-13	0	Q92565	RAPGEF5
ref0002456	7393000	2.61374e-13	0	O15305	PMM2
ref0000259	1920000	2.6463e-13	14892	Q9H019	MTFR1L
ref0001062	3884500	2.6984e-13	10165	Q96NH3	TBC1D32
ref0001825	22057500	2.72211e-13	0	Q9GZT8	NIF3L1
ref0002813	7472500	2.72493e-13	1771	Q05940	SLC18A2
ref0000357	8564500	2.77132e-13	5120	Q7Z3Z2	RD3
ref0000684	8149500	2.78216e-13	0	Q9C026	TRIM9
ref0002788	17023000	2.79477e-13	8900	Q5VT03	NUTM2D
ref0000970	1246500	3.00328e-13	9084	P37837	TALDO1
ref0000555	2261000	3.01001e-13	4973	Q68DC2	ANKS6
ref0001695	10902500	3.01579e-13	0	Q96PZ7	CSMD1
ref0002456	969000	3.07341e-13	0	P20231	TPSB2
ref0002510	15587000	3.10224e-13	7160	Q9NQ60	EQTN
ref0000881	10788500	3.22743e-13	5170	Q96CW1	AP2M1
ref0002500	2311500	3.2298e-13	3135	Q8N8R3	SLC25A29
ref0001114	2927500	3.26518e-13	12953	Q15700	DLG2
ref0001114	2938000	3.29376e-13	23453	Q15700	DLG2
ref0002453	10332000	3.3346e-13	22187	Q9HCM2	PLXNA4
ref0000505	9093000	3.41662e-13	12286	P25705	ATP5F1A
ref0000511	5157500	3.4687e-13	0	O15439	ABCC4
ref0002456	805000	3.54241e-13	14979	P35346	SSTR5
ref0000025	6664500	3.61336e-13	16416	P62807	H2BC10
ref0000184	20511000	3.62289e-13	0	Q8TEM1	NUP210
ref0002253	8941500	3.64104e-13	0	P98164	LRP2
ref0000791	1428000	3.68306e-13	7632	Q92543	SNX19
ref0001666	2770000	3.69991e-13	0	P56199	ITGA1
ref0000384	3564000	3.71647e-13	3337	Q5VTE0	EEF1A1P5
ref0002813	13118500	3.72636e-13	20795	Q8N436	CPXM2
ref0001904	3895500	3.72788e-13	20609	Q9HCE3	ZNF532
ref0002460	1129000	3.73615e-13	0	Q9UHX3	ADGRE2
ref0002507	7855500	3.74322e-13	14333	Q99547	MPHOSPH6
ref0002456	1430500	3.76692e-13	0	Q96QI5	HS3ST6
ref0000376	708000	3.77731e-13	17506	Q13064	MKRN3
ref0001695	6947000	3.87366e-13	0	P51674	GPM6A
ref0002510	7925000	3.89601e-13	6758	Q8IWN7	RP1L1
ref0001281	11543500	3.94805e-13	0	Q4G0S4	CYP27C1
ref0000845	4586000	4.00253e-13	0	P85298	ARHGAP8
ref0002644	3521000	4.01504e-13	21929	Q96L21	RPL10L
ref0002453	8122000	4.03082e-13	7558	O60218	AKR1B10
ref0000102	4791500	4.09409e-13	20055	Q8N474	SFRP1
ref0001090	2072000	4.10044e-13	0	Q86WB7	UNC93A
ref0002244	6406000	4.16666e-13	10485	P25440	BRD2
ref0002456	86000	4.22486e-13	0	Q01113	IL9R
ref0000881	7243000	4.23255e-13	0	P15153	RAC2
ref0002478	2646500	4.24074e-13	17650	Q7RTY5	PRSS48
ref0002507	3520500	4.35335e-13	0	Q96PQ0	SORCS2
ref0001898	2175500	4.41338e-13	0	P31644	GABRA5
ref0000849	27296500	4.44336e-13	4765	Q9H2C5	OR52A5
ref0002388	7494000	4.46539e-13	14362	Q8N0V5	GCNT2
ref0000505	3487500	4.48418e-13	8609	Q99435	NELL2
ref0000440	23350000	4.52761e-13	0	Q9P227	ARHGAP23
ref0001151	1365500	4.54573e-13	0	Q05639	EEF1A2
ref0001234	10833000	4.5494e-13	0	Q5VUG0	SFMBT2
ref0002507	2994000	4.55225e-13	13193	P83110	HTRA3
ref0002456	1150500	4.56493e-13	4879	Q96RY7	IFT140
ref0000881	12399500	4.63993e-13	0	Q33E94	RFX4
ref0001538	1730000	4.66235e-13	24248	Q8N302	AGGF1
ref0000184	20530000	4.69031e-13	0	Q8TEM1	NUP210
ref0002263	1983000	4.78369e-13	8262	Q5VTJ3	KLHDC7A
ref0002192	2400000	4.85584e-13	0	O60287	URB1
ref0000889	31487000	4.87401e-13	739	P16671	CD36
ref0002550	13345500	4.89068e-13	7052	Q96S97	MYADM
ref0002456	1764500	4.99036e-13	0	P22492	H1-6
ref0002456	712500	5.00136e-13	0	Q96S06	LMF1
ref0000881	7608500	5.01422e-13	0	Q15080	NCF4
ref0000335	8704000	5.01953e-13	0	Q8N3T1	GALNT15
ref0001414	8635000	5.05371e-13	0	Q96QB1	DLC1
ref0002192	2404000	5.12615e-13	0	O60287	URB1
ref0002630	2128500	5.16801e-13	0	Q16827	PTPRO
ref0002754	12453000	5.17596e-13	0	O75093	SLIT1
ref0001398	1646500	5.23213e-13	14605	P34932	HSPA4
ref0000440	21766500	5.28208e-13	0	Q8IZW8	TNS4
ref0002788	21923000	5.39997e-13	0	O75151	PHF2
ref0001090	7876000	5.48867e-13	100	Q9BTD8	RBM42
ref0000376	684000	5.51586e-13	1850	Q9UJ55	MAGEL2
ref0001640	3548000	5.52254e-13	14159	Q5SZD1	C6orf141
ref0002644	5914000	5.53598e-13	0	Q9NPZ5	B3GAT2
ref0000440	21828000	5.5629e-13	4140	P11388	TOP2A
ref0000357	9335500	5.71934e-13	0	Q9H813	PACC1
ref0001370	3398000	5.74193e-13	0	Q9UKL6	PCTP
ref0000998	254000	6.00546e-13	1329	Q8TE23	TAS1R2
ref0002718	2093000	6.05342e-13	0	Q5TA31	RNF187
ref0000684	8014500	6.11111e-13	6211	Q7Z5M8	ABHD12B
ref0002453	10332500	6.19019e-13	21687	Q9HCM2	PLXNA4
ref0000438	12512500	6.23822e-13	20309	Q6ZWB6	KCTD8
ref0000505	8135500	6.25782e-13	0	Q5S007	LRRK2
ref0000259	12392500	6.28882e-13	0	O43683	BUB1
ref0000849	18863500	6.3111e-13	12475	O75936	BBOX1
ref0000164	5779000	6.33567e-13	24931	O60763	USO1
ref0001234	29767500	6.35018e-13	0	P22897	MRC1
ref0000376	654000	6.37789e-13	15234	Q99608	NDN
ref0000384	13792000	6.40988e-13	5829	O15439	ABCC4
ref0000881	7659000	6.51927e-13	11396	P20472	PVALB
ref0000849	27845500	6.52169e-13	3509	Q9H344	OR51I2
ref0001167	2981500	6.64061e-13	0	Q96AA8	JAKMIP2
ref0001496	290000	6.71727e-13	18020	Q8WX39	LCN9
ref0002699	7366000	6.81041e-13	7714	Q6T310	RASL11A
ref0000620	659500	6.84598e-13	0	Q9NX08	COMMD8
ref0002556	6558500	6.90478e-13	0	Q7Z2W9	MRPL21
ref0000440	1468000	7.00674e-13	1326	Q14344	GNA13
ref0001746	4461000	7.05103e-13	7822	Q6WRI0	IGSF10
ref0001836	5543000	7.08483e-13	21681	A6NFZ4	FAM24A
ref0002083	5211500	7.34355e-13	6362	P05060	CHGB
ref0002522	94000	7.37125e-13	1475	A6NGJ6	TRIM64
ref0000466	722000	7.47195e-13	4392	Q8WWY6	MBD3L1
ref0001816	35737500	7.5262e-13	7503	Q8NH87	OR9G1
ref0001695	12001500	7.53472e-13	8512	Q9UBY8	CLN8
ref0000511	5121000	7.62742e-13	1021	O15439	ABCC4
ref0000849	22550000	7.6776e-13	5110	O94956	SLCO2B1
ref0002192	2399000	7.72177e-13	0	O60287	URB1
ref0000357	25172000	7.778e-13	0	Q5VWM4	PRAMEF8
ref0002500	14801000	7.80546e-13	15715	P63135	ERVK-7
ref0002507	3016500	7.98307e-13	0	P83110	HTRA3
ref0002374	263500	8.43511e-13	0	O75094	SLIT3
ref0000998	6882500	8.59971e-13	3631	Q8TAY7	FAM110D
ref0001836	5511000	8.89762e-13	8439	Q13614	MTMR2
ref0002645	6297000	8.94723e-13	0	Q9UBK8	MTRR
ref0002608	6866500	9.01814e-13	24682	P27987	ITPKB
ref0002550	319000	9.06402e-13	0	Q8TE56	ADAMTS17
ref0000164	8101500	9.12517e-13	0	Q86XX4	FRAS1
ref0001414	13769000	9.17471e-13	23542	Q9BV47	DUSP26
ref0002507	3761000	9.23427e-13	7651	Q6NUJ1	PSAPL1
ref0001155	23056000	9.25236e-13	22878	Q9H2L5	RASSF4
ref0002550	319500	9.25704e-13	0	Q8TE56	ADAMTS17
ref0001155	24625000	9.32136e-13	319	Q07817	BCL2L1
ref0002507	2994500	9.3658e-13	12693	P83110	HTRA3
ref0000845	3751000	9.3662e-13	0	P56706	WNT7B
ref0001370	15268000	9.40715e-13	0	Q86YS3	RAB11FIP4
ref0001090	2075500	9.41092e-13	147	Q86WB7	UNC93A
ref0001370	3438500	9.44563e-13	23426	Q9UKL6	PCTP
ref0002456	16196500	9.50098e-13	10332	Q99807	COQ7
ref0002635	7177000	9.51284e-13	14493	P51991	HNRNPA3
ref0002510	10392000	9.51317e-13	24038	Q9BYV8	CEP41
ref0000184	20511500	9.52109e-13	0	Q8TEM1	NUP210
ref0000963	3662500	9.52931e-13	0	P01215	CGA
ref0001695	12010000	9.55852e-13	12	Q9UBY8	CLN8
ref0001122	5904500	9.68713e-13	8478	Q86VQ0	LCA5
ref0000970	1115000	9.74747e-13	20684	Q8N6Y1	PCDH20
ref0002456	805500	9.76332e-13	14479	P35346	SSTR5
ref0000620	1108500	9.77764e-13	2866	P18505	GABRB1
ref0000547	4412000	1.00028e-12	3635	P52735	VAV2
ref0002507	3099500	1.00061e-12	0	Q8TE82	SH3TC1
ref0002500	18353000	1.00899e-12	0	Q86TZ1	TTC6
ref0001155	21888000	1.05334e-12	1112	A6NMN3	FAM170B
ref0002067	2581500	1.05437e-12	4360	O60663	LMX1B
ref0002192	2291500	1.05978e-12	11750	P58658	EVA1C
ref0002456	26534000	1.06303e-12	0	O75323	NIPSNAP2
ref0001169	902500	1.06376e-12	15753	P57768	SNX16
ref0000684	3413500	1.07391e-12	13941	Q9Y224	RTRAF
ref0000357	3246000	1.08082e-12	8917	P08575	PTPRC
ref0000259	701500	1.10308e-12	555	P35612	ADD2
ref0000184	16279000	1.10909e-12	15097	Q9H5V8	CDCP1
ref0000849	12910000	1.14016e-12	0	Q6ZVL6	KIAA1549L
ref0002788	8879000	1.16696e-12	14945	P26045	PTPN3
ref0000357	24966000	1.1975e-12	0	Q5VWM4	PRAMEF8
ref0000511	5149000	1.19757e-12	0	O15439	ABCC4
ref0002510	7118000	1.19921e-12	0	P51451	BLK
ref0000384	804000	1.2071e-12	0	P98196	ATP11A
ref0000881	11391500	1.21879e-12	0	Q8NFQ6	BPIFC
ref0002712	8113000	1.22924e-12	7428	Q96KG7	MEGF10
ref0000547	2979000	1.23072e-12	1704	P09466	PAEP
ref0001148	23778500	1.23327e-12	10451	P55286	CDH8
ref0000184	21406000	1.24168e-12	231	P57772	EEFSEC
ref0002699	6040000	1.24333e-12	23385	Q8N7J2	AMER2
ref0001148	33994500	1.24467e-12	1308	O95707	POP4
ref0000647	1488000	1.25894e-12	21934	P20711	DDC
ref0000684	8150000	1.26376e-12	0	Q9C026	TRIM9
ref0001640	5272500	1.26429e-12	0	Q5T601	ADGRF1
ref0000184	20553000	1.27068e-12	2876	Q8TEM1	NUP210
ref0000371	8983000	1.27222e-12	0	Q9BVW5	TIPIN
ref0002456	3654000	1.27489e-12	0	O60291	MGRN1
ref0001746	4731000	1.27648e-12	10357	Q15391	P2RY14
ref0002516	3925000	1.27925e-12	4185	Q12955	ANK3
ref0001836	5857000	1.28093e-12	18597	Q08117	TLE5
ref0002783	183000	1.29041e-12	0	Q8N465	D2HGDH
ref0000881	7608000	1.30307e-12	0	Q15080	NCF4
ref0002510	10328500	1.30968e-12	0	P10909	CLU
ref0002507	1393500	1.3126e-12	10644	D6REC4	CFAP99
ref0000259	257000	1.31649e-12	3612	P47989	XDH
ref0001618	3888000	1.31909e-12	23983	Q8TBB1	LNX1
ref0002500	7982500	1.32108e-12	18325	P29622	SERPINA4
ref0000393	4835500	1.32812e-12	0	Q8N0W4	NLGN4X
ref0002388	12575000	1.32814e-12	20716	Q86YV6	MYLK4
ref0000547	2942500	1.33176e-12	8361	P09466	PAEP
ref0000438	13355000	1.33493e-12	24236	O14782	KIF3C
ref0000505	7979000	1.35686e-12	9744	Q7Z5P9	MUC19
ref0000505	15880000	1.37794e-12	0	Q86WH2	RASSF3
ref0001836	3777000	1.38951e-12	3429	A8MWK0	FADS2B
ref0001155	3418000	1.41317e-12	12251	Q9UKB3	DNAJC12
ref0000889	32109000	1.414e-12	0	P63096	GNAI1
ref0000892	10112000	1.42608e-12	16607	P63302	SELENOW
ref0000511	5158000	1.429e-12	0	O15439	ABCC4
ref0000025	6664000	1.45402e-12	16916	P62807	H2BC10
ref0001545	57794000	1.45998e-12	17338	O43815	STRN
ref0002522	15500	1.47329e-12	1341	A6NLI5	TRIM64C
ref0002645	3811500	1.48476e-12	0	Q8TE57	ADAMTS16
ref0001090	7875500	1.50035e-12	0	Q9BTD8	RBM42
ref0001090	36666500	1.50629e-12	0	Q5TB80	CEP162
ref0002556	6556000	1.51105e-12	0	Q7Z2W9	MRPL21
ref0002875	5678500	1.51493e-12	0	Q9Y2T3	GDA
ref0002813	8707500	1.53326e-12	5450	P49683	PRLHR
ref0000505	1560000	1.54587e-12	13683	Q969I6	SLC38A4
ref0000159	2528500	1.54765e-12	0	O15393	TMPRSS2
ref0000259	7126000	1.55099e-12	21294	Q9HB29	IL1RL2
ref0001090	32804000	1.57151e-12	9349	H3BR10	SMLR1
ref0002456	3962500	1.57535e-12	0	Q9BT22	ALG1
ref0002754	12453500	1.60138e-12	0	O75093	SLIT1
ref0000184	20521000	1.61108e-12	0	Q8TEM1	NUP210
ref0000647	2214500	1.6159e-12	21275	O75128	COBL
ref0002244	7008000	1.65033e-12	12333	Q8NC56	LEMD2
ref0000259	11641000	1.66338e-12	0	O75643	SNRNP200
ref0002374	5411000	1.66389e-12	3335	Q9Y328	NSG2
ref0001545	57789000	1.67811e-12	22338	O43815	STRN
ref0001695	12109000	1.6809e-12	7529	Q9P1A6	DLGAP2
ref0001090	20193500	1.6954e-12	13983	P40938	RFC3
ref0002460	3791000	1.70107e-12	0	Q8IYT8	ULK2
ref0000466	122000	1.71758e-12	10017	Q02153	GUCY1B1
ref0000837	3762000	1.72036e-12	20268	O75325	LRRN2
ref0002374	7267500	1.72759e-12	0	Q8N1W1	ARHGEF28
ref0001155	22250500	1.73388e-12	21916	P28329	CHAT
ref0001279	29121500	1.75434e-12	4755	O75131	CPNE3
ref0000684	7974500	1.76035e-12	0	Q8N4C6	NIN
ref0002754	4919500	1.76899e-12	0	Q5VYY1	ANKRD22
ref0001155	24617000	1.79564e-12	8319	Q07817	BCL2L1
ref0002699	7067000	1.79943e-12	7393	Q9UPY6	WASF3
ref0002547	3431500	1.83731e-12	18261	Q96PR1	KCNC2
ref0000335	8707000	1.86347e-12	0	Q8N3T1	GALNT15
ref0002645	15318500	1.86797e-12	365	A6NLC8	#N/A
ref0002083	524500	1.87174e-12	16208	Q8TDR2	STK35
ref0001155	14477000	1.94748e-12	1251	P35247	SFTPD
ref0002788	9507000	1.95812e-12	14323	P23434	GCSH
ref0001545	40156000	1.98041e-12	16879	Q96G28	CFAP36
ref0002192	2400500	1.99102e-12	0	O60287	URB1
ref0002813	16540500	2.00711e-12	23973	P0C0P6	NPS
ref0001090	23080000	2.01709e-12	0	P28336	NMBR
ref0001370	5485500	2.02675e-12	1176	A6NF36	CCDC182
ref0002456	3977500	2.02771e-12	0	Q96G04	EEF2KMT
ref0002456	23925000	2.04009e-12	0	Q12789	GTF3C1
ref0001631	771000	2.07548e-12	20519	P50148	GNAQ
ref0000505	11293000	2.07588e-12	10638	P53801	PTTG1IP
ref0001771	33500	2.08067e-12	0	Q13241	KLRD1
ref0001631	13289500	2.10505e-12	175	O94813	SLIT2
ref0001614	33000	2.10884e-12	10775	P87889	ERVK-10
ref0001155	22165000	2.11149e-12	21029	Q03468	ERCC6
ref0001069	12757000	2.14896e-12	0	Q8NBH2	KY
ref0001279	21597500	2.15027e-12	17009	P14927	UQCRB
ref0002556	9945500	2.15351e-12	20071	P07339	CTSD
ref0000849	50786000	2.21317e-12	4919	Q8NFD2	ANKK1
ref0000970	1112500	2.21643e-12	23184	Q8N6Y1	PCDH20
ref0001279	9265000	2.236e-12	4554	O00559	EBAG9
ref0001281	11074000	2.25199e-12	0	A6NFY4	NEMP2
ref0002067	2582000	2.25235e-12	3860	O60663	LMX1B
ref0002510	10326000	2.26315e-12	0	P10909	CLU
ref0002456	8600500	2.26926e-12	20757	Q8N1S5	SLC39A11
ref0000684	8120000	2.28703e-12	0	Q9C026	TRIM9
ref0001695	11797000	2.28824e-12	0	P54296	MYOM2
ref0002456	706000	2.30548e-12	0	Q96S06	LMF1
ref0002500	2612500	2.32521e-12	359	O00423	EML1
ref0000025	6488000	2.34854e-12	9141	#N/A	#N/A
ref0001786	2757000	2.36744e-12	10492	P15880	RPS2
ref0000845	16725500	2.40154e-12	0	Q9NR16	CD163L1
ref0000837	828500	2.46103e-12	10223	P20023	CR2
ref0002388	11897500	2.46278e-12	515	Q5TGL8	PXDC1
ref0001786	6500000	2.47325e-12	8319	Q14240	EIF4A2
ref0001904	27819000	2.47937e-12	0	Q16787	LAMA3
ref0000357	24965500	2.5156e-12	0	Q5VWM4	PRAMEF8
ref0002008	9390000	2.51951e-12	17649	Q9Y4C8	RBM19
ref0002303	1033000	2.53089e-12	0	Q6ZVK1	TMEM179
ref0001069	14601500	2.53765e-12	18619	P54709	ATP1B3
ref0002391	8400500	2.5564e-12	5081	Q9UIB8	CD84
ref0001064	2062500	2.5814e-12	3926	Q9UMR7	CLEC4A
ref0000845	4686000	2.6038e-12	23238	P85299	PRR5
ref0000312	2928000	2.63391e-12	0	Q96KN2	CNDP1
ref0002635	651000	2.6437e-12	10622	Q9Y3B9	RRP15
ref0002232	16185000	2.67539e-12	1863	O95718	ESRRB
ref0002456	7270500	2.69198e-12	0	Q9BUU2	METTL22
ref0002645	13897500	2.69788e-12	19178	Q9UJT9	FBXL7
ref0000505	745500	2.69908e-12	1063	O95398	RAPGEF3
ref0002507	2463000	2.70106e-12	16412	P18825	ADRA2C
ref0000466	3057000	2.7132e-12	0	O15034	RIMBP2
ref0000393	4829500	2.73707e-12	0	Q8N0W4	NLGN4X
ref0000505	4532500	2.75851e-12	0	Q9H0K6	PUS7L
ref0000837	829000	2.78586e-12	9723	P20023	CR2
ref0001695	11792500	2.8122e-12	0	P54296	MYOM2
ref0000849	44914000	2.83193e-12	124	Q9BXB7	SPATA16
ref0001956	143000	2.84044e-12	11432	O15439	ABCC4
ref0000357	20387000	2.87074e-12	12194	Q7Z7E8	UBE2Q1
ref0001662	215000	2.88521e-12	3515	O15439	ABCC4
ref0000892	7737000	2.90201e-12	0	A8MTB9	CEACAM18
ref0000384	2254000	2.90811e-12	4848	P02462	COL4A1
ref0001114	243000	2.91032e-12	23450	Q86UB9	TMEM135
ref0000881	8125500	2.92561e-12	0	P35579	MYH9
ref0002645	29323500	2.92713e-12	0	P58397	ADAMTS12
ref0001695	11818000	2.9652e-12	4960	O94819	KBTBD11
ref0002456	17531000	2.96802e-12	36	Q5JRA6	MIA3
ref0002409	5000	3.00966e-12	15680	Q9NS73	MBIP
ref0001545	57630000	3.0582e-12	0	P19525	EIF2AK2
ref0002516	5293000	3.06662e-12	0	A6NHN0	OTOL1
ref0001271	2446500	3.06733e-12	0	Q96MR6	CFAP57
ref0000845	3200000	3.07781e-12	6509	Q9NYQ6	CELSR1
ref0000849	3129500	3.12577e-12	0	P27701	CD82
ref0002754	3092000	3.17267e-12	1890	Q9NR71	ASAH2
ref0001062	4888500	3.19283e-12	12258	Q03933	HSF2
ref0002547	3160000	3.21761e-12	0	Q9BXY5	CAPS2
ref0002456	2042000	3.23774e-12	0	Q9NXV2	KCTD5
ref0000647	3519500	3.25342e-12	0	Q92625	ANKS1A
ref0000184	20505000	3.26045e-12	0	Q8TEM1	NUP210
ref0002232	12645500	3.2944e-12	11678	Q92784	DPF3
ref0001090	30604500	3.30986e-12	16959	Q8TDX9	PKD1L1
ref0002510	10389500	3.36692e-12	21538	Q9BYV8	CEP41
ref0000279	3429500	3.38108e-12	0	Q68CZ2	TNS3
ref0000889	28939500	3.40846e-12	19992	Q9Y6V0	PCLO
ref0002507	2179500	3.42864e-12	23733	O14924	RGS12
ref0002456	3895500	3.49159e-12	11829	O43304	SEC14L5
ref0002510	7782500	3.49773e-12	9906	Q96BK5	PINX1
ref0000164	1404000	3.52077e-12	0	Q9NRM1	ENAM
ref0002419	21908000	3.59448e-12	23401	P07948	LYN
ref0001090	14059000	3.63408e-12	10917	Q8NF91	SYNE1
ref0001414	13769500	3.64037e-12	24042	Q9BV47	DUSP26
ref0000438	9002500	3.66794e-12	23138	A0AV96	RBM47
ref0002668	115500	3.66917e-12	4358	Q9NYM4	GPR83
ref0001746	6146000	3.75225e-12	0	Q86X83	COMMD2
ref0000440	21674000	3.78332e-12	20445	Q969G3	SMARCE1
ref0000684	1913000	3.80527e-12	0	Q9NRC6	SPTBN5
ref0001370	16014000	3.81546e-12	0	Q3B8N2	LGALS9B
ref0000357	4814000	3.81551e-12	758	P05160	F13B
ref0002419	6537000	3.89556e-12	0	Q9P243	ZFAT
ref0002510	10384000	3.91205e-12	16038	Q9BYV8	CEP41
ref0002635	9922000	3.92654e-12	18887	Q96LL9	DNAJC30
ref0001618	3887500	3.94499e-12	23483	Q8TBB1	LNX1
ref0002374	5410500	3.96983e-12	3835	Q9Y328	NSG2
ref0001766	499500	4.01193e-12	18996	Q96NM4	TOX2
ref0000384	2208500	4.01969e-12	12014	P02462	COL4A1
ref0002644	3548000	4.038e-12	3467	Q96L21	RPL10L
ref0001069	14043500	4.04712e-12	13853	Q6UXF1	TMEM108
ref0001151	1143500	4.15925e-12	0	Q6YBV0	SLC36A4
ref0001234	14597000	4.17602e-12	18438	Q96DC8	ECHDC3
ref0002510	10772000	4.17969e-12	20961	P21399	ACO1
ref0001631	10377500	4.18485e-12	12137	P21815	IBSP
ref0001370	24890000	4.19715e-12	0	Q8WYR1	PIK3R5
ref0002192	20623000	4.29751e-12	0	Q92887	ABCC2
ref0002718	667500	4.32054e-12	12495	Q8N431	RASGEF1C
ref0002556	10109500	4.32964e-12	0	Q15007	WTAP
ref0000858	3542500	4.35167e-12	14575	O60243	HS6ST1
ref0002232	8136000	4.37242e-12	0	Q9ULM0	PLEKHH1
ref0002556	6557500	4.38718e-12	0	Q7Z2W9	MRPL21
ref0001114	1588500	4.40918e-12	0	Q8IWF9	CCDC83
ref0000791	5802500	4.43879e-12	0	A7KAX9	ARHGAP32
ref0000184	16448000	4.46077e-12	0	Q9UBU3	GHRL
ref0002456	1150000	4.46703e-12	4379	Q96RY7	IFT140
ref0000335	220000	4.47702e-12	17067	Q9NRZ7	AGPAT3
ref0002388	6755500	4.56078e-12	16353	Q5T4T1	TMEM170B
ref0002645	4851500	4.61947e-12	23931	Q9BTT4	MED10
ref0000357	5456500	4.6409e-12	0	O75051	PLXNA2
ref0000440	7253500	4.6436e-12	0	P16144	ITGB4
ref0001771	222000	4.74384e-12	699	P26715	KLRC1
ref0002500	32581000	4.82952e-12	13843	Q8IXM7	ODF3L1
ref0002374	7269000	4.83534e-12	0	Q8N1W1	ARHGEF28
ref0001695	11714000	4.84599e-12	19210	P54296	MYOM2
ref0002813	11830500	4.85523e-12	0	O95359	TACC2
ref0002718	686500	4.9173e-12	0	Q8N431	RASGEF1C
ref0001545	57821000	4.94262e-12	0	O43815	STRN
ref0002718	706000	4.94659e-12	0	Q8N431	RASGEF1C
ref0000466	2412000	4.95984e-12	12183	Q6QNK2	ADGRD1
ref0002388	12107500	5.01299e-12	0	A1A5C7	SLC22A23
ref0000384	13739000	5.03289e-12	0	O15439	ABCC4
ref0000684	3088500	5.0695e-12	13073	Q8NEM0	MCPH1
ref0000025	6384500	5.08347e-12	11910	Q96KK5	H2AC12
ref0002179	10319500	5.17313e-12	0	O95622	ADCY5
ref0000505	21976000	5.20464e-12	0	Q8TBX8	PIP4K2C
ref0001695	11902000	5.23703e-12	0	O15013	ARHGEF10
ref0001370	2760500	5.25244e-12	10552	Q16534	HLF
ref0001151	1172500	5.28663e-12	1951	Q6YBV0	SLC36A4
ref0002485	6283500	5.30206e-12	8934	P41587	VIPR2
ref0002510	860500	5.30671e-12	9792	Q8WX93	PALLD
ref0000858	1585000	5.34881e-12	17193	P18124	RPL7
ref0000998	3774000	5.39276e-12	0	P02747	C1QC
ref0001114	5046500	5.41537e-12	19666	P63136	ERVK-25
ref0001695	7185000	5.57439e-12	4646	Q8IZN7	DEFB107A
ref0002645	23374500	5.63237e-12	0	Q9ULB4	CDH9
ref0000312	2674500	5.69078e-12	0	Q8NCQ5	FBXO15
ref0001199	20958500	5.74929e-12	1727	A4D0S4	LAMB4
ref0000312	5722500	5.76424e-12	5606	Q9BXA9	SALL3
ref0002456	7290000	5.80011e-12	17464	Q9BUU2	METTL22
ref0001370	15263000	5.80803e-12	0	Q86YS3	RAB11FIP4
ref0002250	1732000	5.88023e-12	0	Q3ZCN5	OTOGL
ref0002788	39126000	5.96232e-12	0	P54219	SLC18A1
ref0000438	13304500	5.96911e-12	24316	O14782	KIF3C
ref0001695	639500	5.97506e-12	11399	Q6AWC2	WWC2
ref0000384	13738500	5.98268e-12	379	O15439	ABCC4
ref0001836	5672500	5.98816e-12	19553	P55010	EIF5
ref0000690	75000	6.03318e-12	17463	Q9H2X0	CHRD
ref0002699	7060500	6.06153e-12	893	Q9UPY6	WASF3
ref0002192	12391000	6.09505e-12	10497	P55081	MFAP1
ref0000881	13757000	6.10604e-12	0	Q3SY69	ALDH1L2
ref0002608	8769000	6.13415e-12	2824	Q2KJY2	KIF26B
ref0001151	1416500	6.26317e-12	0	Q8TDW7	FAT3
ref0002510	7112000	6.32699e-12	0	P51451	BLK
ref0002192	2441000	6.43364e-12	0	O60287	URB1
ref0001816	26359000	6.48632e-12	13988	Q9UBL0	ARPP21
ref0001394	165000	6.50364e-12	14962	Q13887	KLF5
ref0001904	11840500	6.52512e-12	0	Q9ULV0	MYO5B
ref0002863	500500	6.57889e-12	6359	Q7Z7J5	DPPA2
ref0001167	3037000	6.63795e-12	13555	Q96AA8	JAKMIP2
ref0002788	39364500	6.63906e-12	0	P06858	LPL
ref0000547	4236500	6.67584e-12	0	Q9UL12	SARDH
ref0002425	1331000	6.73517e-12	21648	Q32P51	HNRNPA1L2
ref0000440	6180500	6.83587e-12	16371	Q9NQ84	GPRC5C
ref0002253	5489500	6.982e-12	23769	Q9BWT1	CDCA7
ref0002556	8702500	7.01329e-12	11128	Q9H0X9	OSBPL5
ref0000684	8149000	7.10201e-12	0	Q9C026	TRIM9
ref0000312	4592000	7.11542e-12	14870	O75976	CPD
ref0002788	22487000	7.35851e-12	0	Q5JSP0	FGD3
ref0000845	5351500	7.38433e-12	0	Q9BR01	SULT4A1
ref0001069	13693500	7.40794e-12	12517	P02787	TF
ref0001545	22630000	7.41168e-12	15898	Q6UW15	REG3G
ref0000547	5264000	7.55326e-12	12839	Q99784	OLFM1
ref0001234	31989500	7.58484e-12	0	O95425	SVIL
ref0000845	4532000	7.60339e-12	21643	Q96EK2	PHF21B
ref0002522	94500	7.6248e-12	1975	A6NGJ6	TRIM64
ref0002507	1394000	7.65372e-12	10144	D6REC4	CFAP99
ref0000466	6502500	7.66728e-12	7805	Q14DG7	TMEM132B
ref0002456	1149000	7.70802e-12	3379	Q96RY7	IFT140
ref0002547	3167500	7.79795e-12	0	Q9BXY5	CAPS2
ref0001234	10840500	7.83142e-12	6971	Q5VUG0	SFMBT2
ref0002500	2370000	7.84354e-12	4645	P25490	YY1
ref0002706	2718000	8.04461e-12	11109	Q7L5A8	FA2H
ref0000025	6384000	8.06e-12	11410	Q96KK5	H2AC12
ref0000184	9588000	8.08577e-12	0	Q01668	CACNA1D
ref0002453	7085500	8.15633e-12	0	Q9UKG4	SLC13A4
ref0000357	13191000	8.17865e-12	0	Q96RW7	HMCN1
ref0000845	16724500	8.22054e-12	321	Q9NR16	CD163L1
ref0002712	4082500	8.25918e-12	22931	Q9NQX0	PRDM6
ref0001090	1569000	8.28125e-12	24973	Q5SW24	DACT2
ref0002550	17077000	8.32658e-12	0	Q7Z2Z2	EFL1
ref0000075	442000	8.36767e-12	11501	Q6V1P9	DCHS2
ref0000505	1559500	8.42443e-12	14183	Q969I6	SLC38A4
ref0000146	15163000	8.43892e-12	0	Q6Q759	SPAG17
ref0001370	2858000	8.45314e-12	0	Q15546	MMD
ref0002754	3693000	8.47705e-12	12708	Q96SK2	TMEM209
ref0002510	7670000	8.49985e-12	9850	Q5GH73	XKR6
ref0001370	17195000	8.55971e-12	0	Q92614	MYO18A
ref0000259	1919500	8.59049e-12	14392	Q9H019	MTFR1L
ref0000438	13311000	8.67941e-12	17816	O14782	KIF3C
ref0002456	35089000	8.71157e-12	5534	P25311	AZGP1
ref0000849	44276000	8.71221e-12	0	Q14134	TRIM29
ref0002456	9707500	8.7732e-12	0	Q14554	PDIA5
ref0002391	6242500	8.83702e-12	15328	A1L170	C1orf226
ref0001090	20154500	8.87993e-12	23326	P40938	RFC3
ref0000086	10211500	8.94798e-12	325	Q16880	UGT8
ref0000440	7254000	8.95406e-12	0	P16144	ITGB4
ref0000620	603500	8.96053e-12	5434	Q9P241	ATP10D
ref0000505	16041000	8.98907e-12	0	Q9UHD2	TBK1
ref0001069	13821500	8.99286e-12	20426	Q9UKY7	CDV3
ref0001545	57914500	9.13942e-12	0	Q6UXI7	VIT
ref0002644	3521500	9.23286e-12	21429	Q96L21	RPL10L
ref0002075	6399500	9.29314e-12	0	A6NC86	PINLYP
ref0002516	1444500	9.32716e-12	22632	P26022	PTX3
ref0001234	10062500	9.37717e-12	23653	Q16875	PFKFB3
ref0002419	6509500	9.44365e-12	24544	Q9P243	ZFAT
ref0000438	13317000	9.45759e-12	11816	O14782	KIF3C
ref0002250	17910500	9.47097e-12	0	Q14CN4	KRT72
ref0000154	3216000	9.53789e-12	5601	P56180	TPTE
ref0002712	17906500	9.54903e-12	578	Q96HA9	PEX11G
ref0000335	482000	9.62117e-12	0	P17858	PFKL
ref0001631	1380500	9.633e-12	22797	Q13572	ITPK1
ref0000440	27073000	9.65381e-12	18320	P46734	MAP2K3
ref0000684	1662500	9.69388e-12	21560	Q06418	TYRO3
ref0002516	1121500	9.69691e-12	18075	Q9UK58	CCNL1
ref0001695	7602000	9.75486e-12	0	Q6UX68	XKR5
ref0002419	1420500	9.75542e-12	0	O14514	ADGRB1
ref0000440	9354500	9.81278e-12	0	Q9UFH2	DNAH17
ref0000845	14166000	9.98718e-12	16995	Q16795	NDUFA9
ref0000849	50849500	1.01028e-11	0	Q9H892	TTC12
ref0002388	12103000	1.0114e-11	0	A1A5C7	SLC22A23
ref0001816	26359500	1.01154e-11	14488	Q9UBL0	ARPP21
ref0000849	429500	1.02394e-11	0	Q5U5Z8	AGBL2
ref0000440	25863000	1.03268e-11	2265	Q96SB3	PPP1R9B
ref0002419	1419500	1.03519e-11	0	O14514	ADGRB1
ref0002500	10904000	1.0424e-11	0	Q9P219	CCDC88C
ref0001811	702000	1.04298e-11	0	Q9NY99	SNTG2
ref0002391	7871000	1.05006e-11	7389	Q8WWU7	ITLN2
ref0000357	18550500	1.05033e-11	0	Q969G2	LHX4
ref0000690	78500	1.05674e-11	13963	Q9H2X0	CHRD
ref0002635	12752500	1.05677e-11	24758	#N/A	#N/A
ref0000889	25220000	1.06785e-11	22924	A8MWY0	ELAPOR2
ref0002388	6755000	1.07017e-11	16853	Q5T4T1	TMEM170B
ref0000889	434000	1.07424e-11	0	Q86UQ4	ABCA13
ref0002244	6405500	1.07486e-11	9985	P25440	BRD2
ref0002788	13859000	1.07728e-11	23802	O95347	SMC2
ref0001695	8237000	1.07792e-11	7482	Q9UJX3	ANAPC7
ref0000849	25431000	1.07965e-11	0	P52961	ART1
ref0000184	17178500	1.0877e-11	8401	P30531	SLC6A1
ref0001090	32790500	1.0877e-11	22849	H3BR10	SMLR1
ref0000466	722500	1.09225e-11	3892	Q8WWY6	MBD3L1
ref0001090	20898000	1.0982e-11	0	P46939	UTRN
ref0000684	8109000	1.10049e-11	0	Q9C026	TRIM9
ref0001771	227500	1.10681e-11	0	P26715	KLRC1
ref0001090	12705000	1.11177e-11	18639	P35372	OPRM1
ref0002192	2388500	1.11571e-11	0	O60287	URB1
ref0000547	4292000	1.12754e-11	0	P52735	VAV2
ref0002510	422000	1.12777e-11	0	Q9UJ72	ANXA10
ref0001695	6584000	1.13324e-11	0	P61009	SPCS3
ref0000335	4308500	1.14176e-11	0	Q9Y3R5	DOP1B
ref0000889	35375500	1.16742e-11	15994	Q8N2F6	ARMC10
ref0002507	2626500	1.16861e-11	16711	Q9NP08	HMX1
ref0002510	7431500	1.18062e-11	0	Q5GH73	XKR6
ref0001370	15967000	1.18283e-11	0	Q8IVT5	KSR1
ref0002456	1152000	1.18394e-11	6379	Q96RY7	IFT140
ref0001695	7153000	1.19305e-11	15222	Q8NG35	DEFB105A
ref0002556	178500	1.20158e-11	0	P0DJD7	PGA4
ref0001904	4262000	1.21912e-11	3888	Q86TB3	ALPK2
ref0000845	8999000	1.22234e-11	22015	P39023	RPL3
ref0001414	5077000	1.22426e-11	10020	Q9UIJ5	ZDHHC2
ref0002608	11831000	1.22431e-11	0	Q8N7P1	PLD5
ref0000881	8125000	1.22583e-11	0	P35579	MYH9
ref0000184	19616000	1.22956e-11	0	Q6PII3	CCDC174
ref0002668	1859500	1.23172e-11	18775	P49662	CASP4
ref0001836	5553000	1.23822e-11	11681	A6NFZ4	FAM24A
ref0002644	3519000	1.2507e-11	23929	Q96L21	RPL10L
ref0001155	22342000	1.25145e-11	0	Q9ULD0	OGDHL
ref0000892	1598000	1.27125e-11	12298	O95067	CCNB2
ref0000620	1129500	1.28447e-11	15018	P18505	GABRB1
ref0001695	11797500	1.30613e-11	0	P54296	MYOM2
ref0001695	11762000	1.31866e-11	0	P54296	MYOM2
ref0001370	15751000	1.31991e-11	22927	Q9Y6I7	WSB1
ref0000547	3854500	1.35602e-11	0	P16442	ABO
ref0002244	9197000	1.36041e-11	0	Q8N8W4	PNPLA1
ref0001414	10878000	1.3776e-11	0	Q96BY9	SARAF
ref0000849	31188000	1.42076e-11	13831	P25800	LMO1
ref0001836	5562000	1.42128e-11	2681	A6NFZ4	FAM24A
ref0001279	26859500	1.4301e-11	10598	Q16698	DECR1
ref0000335	1757500	1.43354e-11	15429	P57721	PCBP3
ref0002644	3519500	1.43826e-11	23429	Q96L21	RPL10L
ref0002522	57000	1.44235e-11	7997	Q96BQ3	TRIM43
ref0000677	2913000	1.4479e-11	11296	P16278	GLB1
ref0001412	3543500	1.4524e-11	0	O43795	MYO1B
ref0000335	7868500	1.45756e-11	0	O60239	SH3BP5
ref0000856	6185000	1.45799e-11	0	P35609	ACTN2
ref0002507	3432500	1.45873e-11	0	Q8N556	AFAP1
ref0000881	10767000	1.46641e-11	14178	Q96CW1	AP2M1
ref0000647	2033000	1.4693e-11	0	O75128	COBL
ref0001370	15963500	1.48377e-11	0	Q8IVT5	KSR1
ref0001825	8052000	1.48952e-11	0	P13010	XRCC5
ref0002391	8189000	1.49279e-11	20920	Q9NQ25	SLAMF7
ref0002244	7007500	1.49355e-11	11833	Q8NC56	LEMD2
ref0002196	392000	1.51998e-11	17749	Q96PB7	OLFM3
ref0002783	1065500	1.53257e-11	0	P35052	GPC1
ref0002783	2128500	1.53785e-11	0	P56524	HDAC4
ref0002478	5013500	1.5653e-11	0	A2VDJ0	TMEM131L
ref0001090	31938500	1.56562e-11	12044	P22413	ENPP1
ref0002250	17774500	1.56782e-11	0	Q01546	KRT76
ref0000505	14735500	1.56992e-11	3256	P52926	HMGA2
ref0002456	10372500	1.57982e-11	0	Q8TEQ0	SNX29
ref0001876	1799500	1.58493e-11	0	Q96FL9	GALNT14
ref0002456	2828500	1.59359e-11	0	Q7RTR2	NLRC3
ref0002232	14068000	1.60175e-11	422	O14678	ABCD4
ref0001148	11261000	1.61563e-11	0	Q96J65	ABCC12
ref0000335	7890500	1.63649e-11	11325	O60239	SH3BP5
ref0001370	3372500	1.63861e-11	23165	Q9UKL6	PCTP
ref0000547	4236000	1.65307e-11	0	Q9UL12	SARDH
ref0000438	11232000	1.65377e-11	431	A8MXD5	GRXCR1
ref0002485	6232500	1.67902e-11	0	P41587	VIPR2
ref0000376	541000	1.68303e-11	20836	Q15172	PPP2R5A
ref0002510	10310500	1.68383e-11	3107	P10909	CLU
ref0000335	4363500	1.70348e-11	0	Q9Y3R5	DOP1B
ref0000164	5855500	1.71368e-11	3128	O14830	PPEF2
ref0001695	11795500	1.71927e-11	0	P54296	MYOM2
ref0000998	4458500	1.72614e-11	449	O75764	TCEA3
ref0001695	7601500	1.73636e-11	0	Q6UX68	XKR5
ref0000297	417500	1.7408e-11	16159	Q9NPJ6	MED4
ref0001151	1548500	1.74145e-11	0	Q8TDW7	FAT3
ref0000881	7243500	1.74299e-11	0	P15153	RAC2
ref0001904	1171000	1.74342e-11	0	Q9C0B9	ZCCHC2
ref0001836	5542500	1.74363e-11	22181	A6NFZ4	FAM24A
ref0002645	29224500	1.74447e-11	0	P26639	TARS1
ref0002788	39047000	1.74849e-11	16362	P21281	ATP6V1B2
ref0000184	19758000	1.75934e-11	0	Q9C0E4	GRIP2
ref0001904	20944500	1.7609e-11	0	P25391	LAMA1
ref0000849	50484000	1.76123e-11	0	Q9H3S3	TMPRSS5
ref0000330	23786500	1.79934e-11	1804	Q8IVL5	P3H2
ref0002754	5308000	1.8074e-11	0	P38571	LIPA
ref0001695	10886000	1.8155e-11	0	Q96PZ7	CSMD1
ref0002388	12100500	1.83339e-11	0	A1A5C7	SLC22A23
ref0000466	6913000	1.84929e-11	4717	Q86V21	AACS
ref0002754	17929500	1.86125e-11	0	Q8IU99	CALHM1
ref0000259	11816500	1.87308e-11	20425	Q6NUI2	GPAT2
ref0000892	2124000	1.88836e-11	0	Q5HYK9	ZNF667
ref0001279	29483500	1.90102e-11	0	Q8N8Y2	ATP6V0D2
ref0002788	31407000	1.9161e-11	9850	Q9NZZ3	CHMP5
ref0002500	8094000	1.92163e-11	20375	Q86U17	SERPINA11
ref0000505	21976500	1.92414e-11	0	Q8TBX8	PIP4K2C
ref0000837	3761500	1.93167e-11	20768	O75325	LRRN2
ref0000849	430000	1.93323e-11	0	Q5U5Z8	AGBL2
ref0000025	5983000	1.93434e-11	0	P62807	H2BC10
ref0000647	2149000	1.93799e-11	24393	O75128	COBL
ref0001414	4535500	1.95484e-11	14911	Q9ULD2	MTUS1
ref0000677	2918500	1.95882e-11	5796	P16278	GLB1
ref0002725	4283500	1.97058e-11	6373	Q9UHC6	CNTNAP2
ref0001283	718000	1.97938e-11	2269	Q9NYU2	UGGT1
ref0002754	11841500	2.00343e-11	0	Q96PE5	OPALIN
ref0002712	7296500	2.00597e-11	0	Q96HH9	GRAMD2B
ref0000998	5301500	2.02006e-11	0	Q5TH74	STPG1
ref0002419	6510000	2.03191e-11	24044	Q9P243	ZFAT
ref0002500	5694000	2.0505e-11	17796	Q99986	VRK1
ref0001695	11858500	2.06208e-11	0	O15013	ARHGEF10
ref0002388	12082000	2.06227e-11	4953	A1A5C7	SLC22A23
ref0002869	7569000	2.07237e-11	0	P47872	SCTR
ref0000025	10193000	2.07692e-11	6091	Q13410	BTN1A1
ref0001618	606000	2.10176e-11	4358	P15880	RPS2
ref0000538	3106500	2.12973e-11	7865	P10997	IAPP
ref0002522	32500	2.17149e-11	1168	A6NGJ6	TRIM64
ref0000647	2005500	2.17191e-11	10987	O75128	COBL
ref0001234	34356000	2.1769e-11	10223	Q3KNS1	PTCHD3
ref0002510	10193500	2.187e-11	0	Q86WR0	CCDC25
ref0002250	2519000	2.20824e-11	23043	Q9H6R3	ACSS3
ref0000845	15256500	2.21686e-11	0	P04275	VWF
ref0002192	2412000	2.22194e-11	0	O60287	URB1
ref0001167	2738500	2.23129e-11	143	Q8WU08	STK32A
ref0000547	2931000	2.26654e-11	2141	Q9NPH6	OBP2B
ref0002556	5896500	2.2679e-11	0	Q13488	TCIRG1
ref0002783	3566000	2.27016e-11	24202	Q9H974	QTRT2
ref0002788	9278000	2.33702e-11	0	Q9H330	TMEM245
ref0000259	4401000	2.33834e-11	17073	O95754	SEMA4F
ref0000438	13329500	2.34545e-11	0	O14782	KIF3C
ref0002706	4334500	2.3463e-11	22131	Q8IZL9	CDK20
ref0000335	8068000	2.36983e-11	0	Q9Y215	COLQ
ref0002706	1127000	2.38681e-11	5263	Q9C0A0	CNTNAP4
ref0000845	4601000	2.39369e-11	0	P85298	ARHGAP8
ref0002253	8942000	2.40531e-11	0	P98164	LRP2
ref0002391	12063500	2.40705e-11	0	Q9HBG7	LY9
ref0002500	792500	2.42221e-11	0	Q13362	PPP2R5C
ref0002510	4690000	2.42654e-11	19275	Q49A17	GALNTL6
ref0000025	4645500	2.44186e-11	0	Q5VV43	KIAA0319
ref0000892	4170000	2.45234e-11	0	Q8WY07	SLC7A3
ref0001811	681000	2.45671e-11	91	Q9NY99	SNTG2
ref0002253	13494000	2.46584e-11	16138	Q14449	GRB14
ref0002391	7922500	2.51994e-11	2963	Q8WWU7	ITLN2
ref0001904	27701500	2.53936e-11	10810	Q8N6D5	ANKRD29
ref0000438	10796000	2.56018e-11	16719	A0PJX4	SHISA3
ref0002644	7318000	2.56332e-11	9379	Q86UR5	RIMS1
ref0001695	11040000	2.56659e-11	23491	Q96PZ7	CSMD1
ref0000384	990000	2.56667e-11	21460	Q96KW9	SPACA7
ref0002813	13788500	2.56716e-11	8624	Q9H008	LHPP
ref0000259	12438000	2.58638e-11	20336	O43683	BUB1
ref0000849	2842000	2.60301e-11	43	Q96SJ8	TSPAN18
ref0001279	26301000	2.60306e-11	491	Q8TE54	SLC26A7
ref0001631	2930000	2.60609e-11	21323	O95522	PRAMEF12
ref0002507	2462500	2.6707e-11	16912	P18825	ADRA2C
ref0001640	5517000	2.67178e-11	0	B4E2M5	ANKRD66
ref0002250	17912500	2.68607e-11	0	Q14CN4	KRT72
ref0000461	35455500	2.69311e-11	19922	Q96F07	CYFIP2
ref0001904	27646000	2.69427e-11	470	Q8N6D5	ANKRD29
ref0001640	838500	2.71097e-11	0	Q9UPZ9	CILK1
ref0001825	16876000	2.71955e-11	0	O75077	ADAM23
ref0000184	16448500	2.7345e-11	0	Q9UBU3	GHRL
ref0000998	3650500	2.74856e-11	0	Q9NUA8	ZBTB40
ref0000684	7938500	2.75326e-11	0	Q8N4C6	NIN
ref0002192	22797500	2.76254e-11	19482	Q16611	BAK1
ref0002083	2765500	2.76884e-11	445	P16519	PCSK2
ref0002510	9469000	2.78814e-11	0	Q8IX29	FBXO16
ref0002507	2233500	2.81098e-11	0	Q04756	HGFAC
ref0001090	1565500	2.82212e-11	21473	Q5SW24	DACT2
ref0001167	2727000	2.84744e-11	0	Q8WU08	STK32A
ref0000620	1787000	2.86027e-11	571	P47869	GABRA2
ref0002419	13826500	2.87618e-11	14666	Q96MF7	NSMCE2
ref0001618	878500	2.88135e-11	0	Q6ZU35	CRACD
ref0002813	8708000	2.90643e-11	4950	P49683	PRLHR
ref0002510	896500	2.90783e-11	0	Q8WX93	PALLD
ref0000376	707500	2.91539e-11	18006	Q13064	MKRN3
ref0002788	22486500	2.93624e-11	0	Q5JSP0	FGD3
ref0002263	1163500	2.99384e-11	0	Q9HCE6	ARHGEF10L
ref0002192	2483500	2.99744e-11	6764	Q9NYP9	MIS18A
ref0002478	5099000	3.00046e-11	0	Q8N4F7	RNF175
ref0000466	715000	3.0185e-11	11392	Q8WWY6	MBD3L1
ref0000025	6372000	3.03509e-11	0	Q96KK5	H2AC12
ref0002706	312500	3.03848e-11	0	Q8TE60	ADAMTS18
ref0000184	20835000	3.04299e-11	0	Q6DN90	IQSEC1
ref0000466	6579000	3.04893e-11	16094	P18621	RPL17
ref0002263	1164000	3.05163e-11	0	Q9HCE6	ARHGEF10L
ref0002510	10269000	3.0556e-11	8361	Q6AZY7	SCARA3
ref0000312	2648000	3.05761e-11	0	Q8NCQ5	FBXO15
ref0000259	8515000	3.0722e-11	14614	Q9H2J4	PDCL3
ref0000845	13347500	3.09409e-11	2147	Q9BSW2	CRACR2A
ref0000184	20353000	3.11599e-11	13833	P98095	FBLN2
ref0000998	15160500	3.13838e-11	13951	Q8TDV2	GPR148
ref0001199	949500	3.16045e-11	9405	P02792	FTL
ref0001148	2397500	3.19795e-11	0	Q8N8U2	CDYL2
ref0001496	188500	3.2028e-11	3058	Q8WX39	LCN9
ref0001695	11730500	3.2169e-11	2710	P54296	MYOM2
ref0002456	85500	3.22425e-11	0	Q01113	IL9R
ref0000438	9029000	3.22884e-11	0	A0AV96	RBM47
ref0000466	2478500	3.25418e-11	19019	Q6QNK2	ADGRD1
ref0000837	3121000	3.29362e-11	4077	O75069	TMCC2
ref0002752	2763000	3.31197e-11	5342	Q9HBX9	RXFP1
ref0001370	3398500	3.32028e-11	0	Q9UKL6	PCTP
ref0000259	8458500	3.33145e-11	20522	P62906	RPL10A
ref0002067	9771000	3.35984e-11	0	P50876	RNF144A
ref0001271	5171000	3.36174e-11	17216	Q8WU79	SMAP2
ref0000849	639500	3.36323e-11	0	Q96H72	SLC39A13
ref0000505	11467000	3.37606e-11	15328	P61626	LYZ
ref0001155	14571000	3.38266e-11	0	Q00266	MAT1A
ref0000998	5447500	3.3834e-11	0	Q9UKA8	RCAN3
ref0000466	2471000	3.39632e-11	11519	Q6QNK2	ADGRD1
ref0002456	10401500	3.43692e-11	19032	Q8TEQ0	SNX29
ref0000547	3223000	3.43778e-11	4508	Q96BF6	NACC2
ref0002507	2253000	3.49572e-11	0	Q18PE1	DOK7
ref0002718	684500	3.49759e-11	0	Q8N431	RASGEF1C
ref0000547	5090500	3.50928e-11	6149	O00602	FCN1
ref0000164	940500	3.54601e-11	7052	P47710	CSN1S1
ref0000312	5722000	3.54895e-11	6106	Q9BXA9	SALL3
ref0001904	7709000	3.57351e-11	12958	Q8N1N2	DYNAP
ref0002388	12156000	3.58662e-11	1865	Q9BVA1	TUBB2B
ref0001234	26016000	3.59628e-11	0	Q9P2Q2	FRMD4A
ref0001370	15032500	3.60558e-11	15374	Q9NQ92	COPRS
ref0002783	2166500	3.60585e-11	0	P56524	HDAC4
ref0000684	8150500	3.61577e-11	0	Q9C026	TRIM9
ref0002813	10342000	3.72911e-11	3364	Q5VZY2	PLPP4
ref0002008	9408000	3.73402e-11	0	Q9Y4C8	RBM19
ref0000025	6548500	3.7416e-11	19806	Q99676	ZNF184
ref0000889	31487500	3.7561e-11	239	P16671	CD36
ref0001836	5715000	3.78984e-11	21076	P55010	EIF5
ref0000505	16670500	3.85432e-11	12031	Q9Y2B1	RXYLT1
ref0002456	23919500	3.89216e-11	0	Q12789	GTF3C1
ref0000438	12468500	3.96434e-11	21406	Q6ZWB6	KCTD8
ref0002869	5505000	3.96833e-11	4483	Q9Y3U8	RPL36
ref0000963	3663000	3.98948e-11	31	P01215	CGA
ref0002645	29285000	4.01627e-11	18891	P58397	ADAMTS12
ref0000547	4494000	4.04103e-11	0	Q15059	BRD3
ref0001234	5931500	4.09797e-11	3119	Q02878	RPL6
ref0002783	2113500	4.11516e-11	11748	P56524	HDAC4
ref0000259	11642500	4.20284e-11	0	O75643	SNRNP200
ref0000357	9336000	4.20425e-11	0	Q9H813	PACC1
ref0000998	33500	4.23364e-11	21622	P23759	PAX7
ref0000849	52369500	4.23435e-11	11612	Q155Q3	DIXDC1
ref0001994	6354500	4.25035e-11	20504	P0CAP1	MYZAP
ref0002754	12439500	4.26338e-11	0	O75093	SLIT1
ref0002456	13994000	4.26513e-11	0	O95255	ABCC6
ref0002788	8880500	4.27685e-11	13445	P26045	PTPN3
ref0002550	9679500	4.28798e-11	5112	Q12802	AKAP13
ref0002456	4011000	4.31366e-11	4581	Q6UWV6	ENPP7
ref0001148	5047500	4.32863e-11	7085	O75506	HSBP1
ref0002550	1737500	4.34619e-11	0	P08069	IGF1R
ref0000440	23006000	4.38803e-11	4576	P62829	RPL23
ref0000849	49578000	4.45393e-11	0	Q96DL1	NXPE2
ref0001618	5951000	4.4859e-11	19970	A0A1B0GW35	EXOC1L
ref0000184	20530500	4.52592e-11	0	Q8TEM1	NUP210
ref0000154	772500	4.54606e-11	0	Q8NDN9	RCBTB1
ref0002196	7460000	4.54913e-11	0	P28288	ABCD3
ref0001370	2761000	4.55917e-11	10052	Q16534	HLF
ref0000335	2401000	4.5695e-11	0	P55345	PRMT2
ref0000259	9671500	4.58623e-11	9662	Q8N1E2	LYG1
ref0002008	5217000	4.59296e-11	4713	Q2NKQ1	SGSM1
ref0000881	7612500	4.6122e-11	0	Q15080	NCF4
ref0002712	796000	4.62365e-11	0	P51659	HSD17B4
ref0001816	4899500	4.63149e-11	0	Q8WUD1	RAB2B
ref0001695	1094500	4.69205e-11	23819	Q9P273	TENM3
ref0002783	3621500	4.70813e-11	22411	P12111	COL6A3
ref0000881	7641000	4.72681e-11	24367	Q15080	NCF4
ref0002754	5488000	4.73023e-11	8027	P56385	ATP5ME
ref0002192	3727500	4.75186e-11	7817	P62701	RPS4X
ref0002752	68500	4.75289e-11	0	P43234	CTSO
ref0001155	24614000	4.77019e-11	11319	Q07817	BCL2L1
ref0001414	110500	4.79694e-11	0	P14316	IRF2
ref0000547	2970000	4.79747e-11	0	P09466	PAEP
ref0002388	9020000	4.81293e-11	10920	Q9H1N7	SLC35B3
ref0001816	18357500	4.81533e-11	0	Q9NZU5	LMCD1
ref0000453	2456500	4.82002e-11	20001	O60343	TBC1D4
ref0002253	11599500	4.83452e-11	14358	Q01118	SCN7A
ref0002754	8900000	4.84731e-11	0	Q9NZM1	MYOF
ref0002783	1572000	4.86131e-11	60	O95299	NDUFA10
ref0002507	3042500	4.87181e-11	20590	P83110	HTRA3
ref0000146	6772000	4.87641e-11	0	P09488	GSTM1
ref0000505	9335000	4.90186e-11	0	Q7Z4S6	KIF21A
ref0002788	19959500	4.90852e-11	0	P43405	SYK
ref0000259	4559500	4.944e-11	0	P52789	HK2
ref0002192	4844000	5.01871e-11	17024	P56750	CLDN17
ref0001414	8161000	5.02106e-11	19991	Q96LL4	C8orf48
ref0002788	25876500	5.03238e-11	19074	P53355	DAPK1
ref0000102	1251500	5.04115e-11	7911	P12235	SLC25A4
ref0002232	28097000	5.05184e-11	17536	Q8TAM2	TTC8
ref0000466	3040500	5.05225e-11	0	O15034	RIMBP2
ref0000505	11445000	5.1122e-11	11647	Q96S53	TESK2
ref0001370	3295000	5.12467e-11	0	Q9UKL6	PCTP
ref0001695	10724500	5.14843e-11	1693	Q96PZ7	CSMD1
ref0001545	57794500	5.15095e-11	16838	O43815	STRN
ref0002456	9692000	5.24273e-11	0	Q14554	PDIA5
ref0002008	9501000	5.24575e-11	0	Q9Y4C8	RBM19
ref0002550	3332000	5.29196e-11	17355	O75529	TAF5L
ref0002430	3393000	5.30841e-11	0	Q7Z7A1	CNTRL
ref0000889	20554000	5.3555e-11	20182	Q6ZN28	MACC1
ref0002453	1505000	5.35799e-11	0	O43451	MGAM
ref0002813	9429000	5.35874e-11	19427	P34947	GRK5
ref0002456	13604000	5.36063e-11	0	P35749	MYH11
ref0000837	2448000	5.37909e-11	0	Q96AH8	RAB7B
ref0002788	17588000	5.37991e-11	15440	Q9HC44	GPBP1L1
ref0001199	20959000	5.39071e-11	2227	A4D0S4	LAMB4
ref0000366	2101500	5.40419e-11	20835	O00488	ZNF593
ref0002547	3196000	5.41663e-11	15166	Q9BXY5	CAPS2
ref0002507	6416500	5.42641e-11	2209	Q10588	BST1
ref0002510	861000	5.42705e-11	9292	Q8WX93	PALLD
ref0002419	15143000	5.45129e-11	0	P27216	ANXA13
ref0001876	1171000	5.45566e-11	1314	O60404	OR10H3
ref0001538	1730500	5.58662e-11	24748	Q8N302	AGGF1
ref0002783	2206000	5.59115e-11	0	P56524	HDAC4
ref0002550	16365000	5.59756e-11	4825	Q7KZI7	MARK2
ref0002645	4852500	5.6245e-11	22931	Q9BTT4	MED10
ref0002500	8533500	5.63745e-11	7305	Q96Q27	ASB2
ref0001090	11704000	5.65679e-11	0	Q8IVF5	TIAM2
ref0001640	3885500	5.66058e-11	11984	P18621	RPL17
ref0002250	18083500	5.73023e-11	833	O95678	KRT75
ref0002008	4326000	5.73576e-11	24602	Q9BYH1	SEZ6L
ref0001167	9051000	5.76913e-11	15753	P42261	GRIA1
ref0002550	13345000	5.77396e-11	6552	Q96S97	MYADM
ref0001090	2030500	5.78605e-11	24182	Q86WB7	UNC93A
ref0000856	7055500	5.80778e-11	17836	Q92736	RYR2
ref0000025	4621000	5.84089e-11	0	P51649	ALDH5A1
ref0002712	8352000	5.8736e-11	17710	Q4LDR2	CTXN3
ref0001192	1312000	5.90595e-11	0	Q9NRK6	ABCB10
ref0002500	7990000	5.96363e-11	11461	Q8IW75	SERPINA12
ref0001114	5177500	5.96543e-11	13271	P46778	RPL21
ref0000259	4082000	6.00589e-11	1906	Q14203	DCTN1
ref0002456	23919000	6.0277e-11	0	Q12789	GTF3C1
ref0000438	12593000	6.05336e-11	20461	Q8N8F6	YIPF7
ref0001640	430000	6.0555e-11	0	P13762	HLA-DRB4
ref0000159	2229500	6.07633e-11	88	Q9Y5Z0	BACE2
ref0001370	3405500	6.11607e-11	0	Q9UKL6	PCTP
ref0001090	14069500	6.14549e-11	417	Q8NF91	SYNE1
ref0002556	163000	6.19256e-11	9737	P0DJD7	PGA4
ref0002788	22466500	6.20631e-11	0	Q5JSP0	FGD3
ref0000902	3142500	6.27301e-11	5063	P02794	FTH1
ref0000413	386500	6.32323e-11	16044	P49802	RGS7
ref0000184	21406500	6.33397e-11	0	P57772	EEFSEC
ref0000335	6418500	6.34028e-11	0	Q01543	FLI1
ref0000259	3611500	6.38211e-11	0	P63267	ACTG2
ref0001234	36404500	6.3996e-11	0	Q9HC58	SLC24A3
ref0000259	10970500	6.42215e-11	1732	P43403	ZAP70
ref0002447	929000	6.42322e-11	20132	P60981	DSTN
ref0002250	17911000	6.44208e-11	0	Q14CN4	KRT72
ref0000881	1170500	6.47394e-11	13675	Q9P2K6	KLHL42
ref0002875	5678000	6.47697e-11	0	Q9Y2T3	GDA
ref0001640	8871000	6.52452e-11	8672	Q6AI39	BICRAL
ref0001148	18287000	6.52816e-11	15251	P23975	SLC6A2
ref0002507	3521000	6.63195e-11	0	Q96PQ0	SORCS2
ref0002192	4606000	6.67042e-11	15233	Q52LG2	KRTAP13-2
ref0002869	7632500	6.67688e-11	12715	Q8WXS4	TMEM37
ref0002500	34525500	6.69294e-11	0	P32297	CHRNA3
ref0000647	3520000	6.71329e-11	0	Q92625	ANKS1A
ref0001370	3453000	6.71633e-11	8926	Q9UKL6	PCTP
ref0000505	4829500	6.75584e-11	9291	P59510	ADAMTS20
ref0000440	5281000	6.79486e-11	0	Q58EX2	SDK2
ref0002788	31707500	6.81444e-11	11308	Q7Z2E3	APTX
ref0000184	21596500	6.82201e-11	11944	Q3ZCT8	KBTBD12
ref0002192	2219500	6.92025e-11	0	P57076	CFAP298
ref0000466	2432000	6.97525e-11	0	Q6QNK2	ADGRD1
ref0001069	15235000	7.00488e-11	391	P15309	ACP3
ref0001114	5182500	7.03213e-11	18271	P46778	RPL21
ref0000647	2051500	7.06483e-11	15088	O75128	COBL
ref0002250	17913000	7.0709e-11	0	Q14CN4	KRT72
ref0000505	8021000	7.10211e-11	0	Q7Z5P9	MUC19
ref0002510	990000	7.12097e-11	0	Q7Z6J0	SH3RF1
ref0000511	5072000	7.16761e-11	0	O15439	ABCC4
ref0000440	29479500	7.209e-11	9041	Q9BXF9	TEKT3
ref0001155	5753500	7.21602e-11	0	Q96S42	NODAL
ref0001283	248000	7.21657e-11	1745	Q13304	GPR17
ref0000849	3460500	7.27607e-11	23907	Q9H161	ALX4
ref0000647	1506000	7.36975e-11	3934	P20711	DDC
ref0001169	902000	7.38836e-11	16253	P57768	SNX16
ref0002388	11905000	7.43822e-11	8015	Q5TGL8	PXDC1
ref0001155	24206000	7.47609e-11	14514	P51668	UBE2D1
ref0001090	3552500	7.47845e-11	0	Q5T5N4	C6orf118
ref0002456	21644500	7.52191e-11	0	Q68EM7	ARHGAP17
ref0001148	8018500	7.5345e-11	20728	Q8WXH2	JPH3
ref0001886	9098000	7.54393e-11	14	Q7Z7G0	ABI3BP
ref0002712	4010000	7.55981e-11	17932	Q9Y343	SNX24
ref0002388	12096500	7.5759e-11	0	A1A5C7	SLC22A23
ref0002783	1291000	7.60225e-11	24078	Q8NHW6	OTOS
ref0000849	50237500	7.69198e-11	4783	P46098	HTR3A
ref0000998	3970000	7.69918e-11	17509	P29323	EPHB2
ref0000849	31941000	7.70856e-11	0	Q9NQ36	SCUBE2
ref0000164	2809500	7.75394e-11	0	O15072	ADAMTS3
ref0000092	2146500	7.86711e-11	12472	Q12926	ELAVL2
ref0000647	2214000	7.88137e-11	20775	O75128	COBL
ref0002645	6297500	7.88335e-11	0	Q9UBK8	MTRR
ref0000440	5289000	7.88467e-11	0	Q58EX2	SDK2
ref0002813	13073500	8.09691e-11	0	Q8NDV2	GPR26
ref0001811	822500	8.11812e-11	0	Q92626	PXDN
ref0001090	8506500	8.13349e-11	12695	P15311	EZR
ref0001167	2999500	8.16765e-11	0	Q96AA8	JAKMIP2
ref0002635	9572500	8.18698e-11	5074	Q9Y5K5	UCHL5
ref0000440	21746000	8.20357e-11	19496	Q8IZW8	TNS4
ref0002522	103500	8.22435e-11	10975	A6NGJ6	TRIM64
ref0000312	2855500	8.28108e-11	6013	Q0P6D2	DIPK1C
ref0001069	14082500	8.31899e-11	22073	P15880	RPS2
ref0000849	2622000	8.34404e-11	15095	Q9NQV5	PRDM11
ref0000791	8847500	8.36223e-11	8511	Q8WXA2	PATE1
ref0001199	5478500	8.39781e-11	8468	O95050	INMT
ref0000684	8112000	8.42088e-11	0	Q9C026	TRIM9
ref0001496	260000	8.42624e-11	7132	Q9NPH6	OBP2B
ref0001370	19086000	8.42868e-11	22154	Q659A1	ICE2
ref0001545	7266000	8.47719e-11	16338	Q9BPU6	DPYSL5
ref0002522	104000	8.4895e-11	11475	A6NGJ6	TRIM64
ref0001994	6289500	8.51782e-11	0	P0CAP1	MYZAP
ref0000025	8695500	8.66307e-11	7551	Q12899	TRIM26
ref0001090	1557500	8.69886e-11	13473	Q5SW24	DACT2
ref0001924	471500	8.71063e-11	23209	P53634	CTSC
ref0002430	1156000	8.72173e-11	13381	Q9NVP2	ASF1B
ref0000146	19679500	8.73e-11	9840	Q5VU43	PDE4DIP
ref0002453	13653500	8.80248e-11	3337	P20839	IMPDH1
ref0001169	969000	8.83345e-11	12115	Q96CF2	CHMP4C
ref0000547	4313500	8.85985e-11	0	P52735	VAV2
ref0001017	340000	8.86225e-11	4695	P26951	IL3RA
ref0000146	1871500	8.88186e-11	284	O75787	ATP6AP2
ref0000505	4538000	8.89607e-11	0	Q9H0K6	PUS7L
ref0000366	8535500	8.90929e-11	0	O75762	TRPA1
ref0001283	248500	8.91483e-11	1245	Q13304	GPR17
ref0001572	600000	8.94736e-11	9560	P47895	ALDH1A3
ref0000438	7817500	8.99205e-11	10597	Q9Y2C9	TLR6
ref0002511	3474500	9.04959e-11	1925	P26447	S100A4
ref0001148	5146000	9.09889e-11	3700	O95822	MLYCD
ref0000384	13787500	9.16804e-11	10329	O15439	ABCC4
ref0001545	22626500	9.19959e-11	12398	Q6UW15	REG3G
ref0000086	7298000	9.2076e-11	24011	P39023	RPL3
ref0001811	664500	9.21179e-11	0	Q9NY99	SNTG2
ref0000998	3795500	9.25837e-11	8638	P02747	C1QC
ref0000849	2828000	9.26077e-11	2818	O14683	TP53I11
ref0000620	594500	9.27078e-11	0	Q9P241	ATP10D
ref0002192	2031500	9.27089e-11	10150	Q9NYP8	C21orf62
ref0002556	8635000	9.27166e-11	10199	Q86SM5	MRGPRG
ref0001155	24626000	9.29836e-11	0	Q07817	BCL2L1
ref0001370	2883500	9.30398e-11	11307	Q15546	MMD
ref0001695	10886500	9.34516e-11	0	Q96PZ7	CSMD1
ref0002456	9663500	9.35026e-11	0	P04275	VWF
ref0002875	5708000	9.35624e-11	3728	Q9Y2T3	GDA
ref0000154	5581000	9.36026e-11	13516	Q15063	POSTN
ref0002645	6298000	9.38613e-11	0	Q9UBK8	MTRR
ref0000856	294500	9.39758e-11	15594	Q9NZ56	FMN2
ref0000086	5923500	9.45643e-11	0	O14718	RRH
ref0001695	12002500	9.55988e-11	7512	Q9UBY8	CLN8
ref0000505	7980500	9.62044e-11	8244	Q7Z5P9	MUC19
ref0001695	7193000	9.62666e-11	6198	P40197	GP5
ref0000845	18490500	9.64459e-11	0	Q2HXU8	CLEC12B
ref0002388	7332500	9.74402e-11	0	P20794	MAK
ref0002391	7954000	9.7779e-11	13804	Q8WWU7	ITLN2
ref0001746	1595000	9.8239e-11	23298	Q9H2U1	DHX36
ref0000438	10444000	9.82567e-11	14596	Q6PML9	SLC30A9
ref0001931	975000	9.8273e-11	4119	O43291	SPINT2
ref0002510	7926000	9.84126e-11	7758	Q8IWN7	RP1L1
ref0002500	2312000	9.85621e-11	2635	Q8N8R3	SLC25A29
ref0000440	22790000	9.86882e-11	2319	Q02641	CACNB1
ref0000440	10593500	9.89067e-11	0	P10253	GAA
ref0001155	22250000	9.96057e-11	22416	P28329	CHAT
ref0000970	1244000	1.00201e-10	6584	P37837	TALDO1
ref0001414	818500	1.00685e-10	0	Q9H3E2	SNX25
ref0001746	4732000	1.01535e-10	11357	Q15391	P2RY14
ref0002083	7089000	1.01988e-10	0	Q9NS39	ADARB2
ref0000647	2187000	1.02031e-10	0	O75128	COBL
ref0000856	7015000	1.0248e-10	0	Q92736	RYR2
ref0001695	11860000	1.02723e-10	0	O15013	ARHGEF10
ref0000154	2225500	1.02839e-10	13464	Q86V42	FAM124A
ref0002250	1731500	1.03532e-10	0	Q3ZCN5	OTOGL
ref0000461	23805000	1.04321e-10	746	Q8WYK0	ACOT12
ref0001370	3450500	1.05166e-10	11426	Q9UKL6	PCTP
ref0002783	184500	1.05244e-10	0	Q8N465	D2HGDH
ref0002699	7080000	1.05568e-10	20222	P47775	GPR12
ref0002067	13496000	1.05622e-10	0	Q14693	LPIN1
ref0002718	2706000	1.05956e-10	23534	O14904	WNT9A
ref0001234	24532000	1.06695e-10	9674	Q96KN9	GJD4
ref0000505	11292500	1.07283e-10	10138	P53801	PTTG1IP
ref0002645	6295000	1.08129e-10	0	Q9UBK8	MTRR
ref0001825	25966500	1.09177e-10	15507	Q6UXQ4	C2orf66
ref0001876	1203000	1.09676e-10	13621	O60404	OR10H3
ref0002608	6517500	1.09962e-10	14673	Q9H2W2	MIXL1
ref0000881	15611500	1.10057e-10	0	P00439	PAH
ref0002837	3891500	1.10143e-10	4426	P43146	DCC
ref0002460	3790500	1.10398e-10	0	Q8IYT8	ULK2
ref0001279	26300500	1.10769e-10	0	Q8TE54	SLC26A7
ref0001886	6921000	1.11396e-10	9380	P02794	FTH1
ref0002388	9358500	1.13063e-10	9736	P22004	BMP6
ref0000384	1837500	1.13965e-10	21990	Q9UK53	ING1
ref0002645	762500	1.14032e-10	0	Q01959	SLC6A3
ref0002706	3060000	1.14313e-10	0	A5D8T8	CLEC18A
ref0001631	10377000	1.14453e-10	11637	P21815	IBSP
ref0000516	1957500	1.14502e-10	7133	Q8IXH8	CDH26
ref0000892	1970000	1.14616e-10	0	Q9NQZ8	ZNF71
ref0002419	17817500	1.1682e-10	1711	Q9Y6M0	PRSS21
ref0002510	10345500	1.17114e-10	14213	P10909	CLU
ref0002699	7366500	1.17324e-10	8214	Q6T310	RASL11A
ref0002232	5249000	1.1782e-10	2290	Q92731	ESR2
ref0001545	57688500	1.18663e-10	0	Q9P2D3	HEATR5B
ref0000330	369500	1.18698e-10	13633	Q9H089	LSG1
ref0002419	15361500	1.18947e-10	8906	Q96HA8	NTAQ1
ref0002550	18295500	1.19119e-10	0	Q13972	RASGRF1
ref0002507	6405000	1.19405e-10	13709	Q10588	BST1
ref0002244	5747000	1.19474e-10	0	Q9BTT6	LRRC1
ref0000858	3734500	1.20032e-10	17545	Q9NYU2	UGGT1
ref0001414	2845000	1.20362e-10	11352	Q8N9V2	TRIML1
ref0000505	11399000	1.20457e-10	17633	P61626	LYZ
ref0001963	1779500	1.21196e-10	8985	P32246	CCR1
ref0002123	447500	1.22208e-10	22791	Q8WW32	HMGB4
ref0002644	883500	1.23295e-10	0	P60228	EIF3E
ref0001271	2446000	1.24357e-10	0	Q96MR6	CFAP57
ref0000849	31211000	1.24776e-10	3823	P25800	LMO1
ref0000998	3970500	1.25448e-10	17009	P29323	EPHB2
ref0001148	6488000	1.25593e-10	0	Q14687	GSE1
ref0002456	23920500	1.26548e-10	0	Q12789	GTF3C1
ref0000791	13026500	1.27438e-10	3464	Q8IVL1	NAV2
ref0002244	5746000	1.28178e-10	0	Q9BTT6	LRRC1
ref0001786	6361000	1.28557e-10	1708	P0CF51	TRGC1
ref0000837	4877500	1.29117e-10	20341	Q9UBM4	OPTC
ref0001816	28980000	1.29174e-10	0	Q96FZ5	CMTM7
ref0002456	21645500	1.29399e-10	0	Q68EM7	ARHGAP17
ref0000998	3654000	1.29837e-10	0	Q9NUA8	ZBTB40
ref0000330	23786000	1.29999e-10	1304	Q8IVL5	P3H2
ref0000440	6100000	1.30219e-10	0	Q7Z601	GPR142
ref0000440	1925000	1.3109e-10	0	Q8N139	ABCA6
ref0000102	4792000	1.32031e-10	20555	Q8N474	SFRP1
ref0000330	21558000	1.32053e-10	0	Q5QGT7	RTP2
ref0000239	10837500	1.32678e-10	0	P07358	C8B
ref0000466	6486000	1.33021e-10	24305	Q14DG7	TMEM132B
ref0000505	10197000	1.3308e-10	0	P23467	PTPRB
ref0001167	1278500	1.33527e-10	13598	A6NFK2	GRXCR2
ref0000438	7121000	1.33772e-10	7250	Q86TI0	TBC1D1
ref0002645	4976000	1.34106e-10	21809	A1L167	UBE2QL1
ref0002192	20622000	1.34966e-10	0	Q92887	ABCC2
ref0001199	11114500	1.35314e-10	736	Q7Z602	GPR141
ref0000849	40233000	1.36495e-10	0	Q6ZRI0	OTOG
ref0002253	11599000	1.36551e-10	14858	Q01118	SCN7A
ref0002391	6243000	1.36605e-10	14828	A1L170	C1orf226
ref0000684	3129500	1.37419e-10	23547	Q8NEM0	MCPH1
ref0000547	3821000	1.3748e-10	5787	Q5VUD6	DIPK1B
ref0001496	95000	1.37495e-10	16706	Q6UWW0	LCN15
ref0001545	57655000	1.38192e-10	0	Q8N954	GPATCH11
ref0000998	6168500	1.38669e-10	1389	Q02161	RHD
ref0001545	47961500	1.38831e-10	17605	P43246	MSH2
ref0002500	2612000	1.3898e-10	859	O00423	EML1
ref0002456	1149500	1.39626e-10	3879	Q96RY7	IFT140
ref0000791	13497000	1.39639e-10	17187	Q9Y345	SLC6A5
ref0000102	4775500	1.39768e-10	4055	Q8N474	SFRP1
ref0001468	4998500	1.39819e-10	17940	O94874	UFL1
ref0000461	9552000	1.40049e-10	0	P00973	OAS1
ref0000335	4323000	1.40628e-10	0	Q9Y3R5	DOP1B
ref0000845	4098500	1.40755e-10	0	P23142	FBLN1
ref0000297	3635000	1.40908e-10	13179	Q15714	TSC22D1
ref0001695	10873000	1.41089e-10	0	Q96PZ7	CSMD1
ref0000998	3766000	1.4146e-10	628	P02747	C1QC
ref0001148	33469000	1.43642e-10	0	P22676	CALB2
ref0000684	860500	1.44172e-10	2545	Q8NG31	KNL1
ref0002447	956000	1.44319e-10	5372	P60981	DSTN
ref0000357	3248000	1.44674e-10	10917	P08575	PTPRC
ref0002645	15315500	1.44971e-10	0	A6NLC8	#N/A
ref0000892	1969500	1.45081e-10	0	Q9NQZ8	ZNF71
ref0001167	1296000	1.45333e-10	0	A6NFK2	GRXCR2
ref0002556	3266500	1.46442e-10	23778	P58401	NRXN2
ref0000461	4426000	1.48446e-10	7052	O43314	PPIP5K2
ref0001876	1554500	1.48464e-10	18290	A8MX76	CAPN14
ref0000620	728500	1.49005e-10	0	P18505	GABRB1
ref0001836	5561500	1.49238e-10	3181	A6NFZ4	FAM24A
ref0002250	1763000	1.49623e-10	0	Q3ZCN5	OTOGL
ref0000546	5649000	1.50146e-10	12688	A8MYB1	TMCO5B
ref0001069	14595500	1.50179e-10	12619	P54709	ATP1B3
ref0002192	20716000	1.50579e-10	11076	P57052	RBM11
ref0002522	14500	1.52082e-10	2341	A6NLI5	TRIM64C
ref0002645	4877000	1.52145e-10	0	Q9BTT4	MED10
ref0002556	6231000	1.54824e-10	0	O75197	LRP5
ref0002478	5090000	1.54852e-10	0	Q8N4F7	RNF175
ref0002507	3519000	1.55011e-10	0	Q96PQ0	SORCS2
ref0000164	584500	1.57116e-10	17551	Q6UWM9	UGT2A3
ref0000335	960500	1.5723e-10	0	Q9NSI2	FAM207A
ref0002699	8923500	1.5788e-10	0	P30825	SLC7A1
ref0000184	15665000	1.59151e-10	0	Q9NP91	SLC6A20
ref0001412	3917000	1.59605e-10	0	P42224	STAT1
ref0000259	8459000	1.59789e-10	21022	P62906	RPL10A
ref0002712	8113500	1.60263e-10	7928	Q96KG7	MEGF10
ref0000892	1859500	1.60793e-10	0	Q96R47	OR2A14
ref0000312	2628000	1.62823e-10	17005	Q8NCQ5	FBXO15
ref0000547	3444000	1.64025e-10	0	A0A096LP49	CCDC187
ref0002453	1439500	1.6413e-10	0	Q2M2H8	MGAM2
ref0002510	10771500	1.64172e-10	20461	P21399	ACO1
ref0001811	1968500	1.64314e-10	0	A8MYV0	DCDC2C
ref0001963	1583500	1.6435e-10	0	#N/A	#N/A
ref0002456	1144500	1.65478e-10	0	Q96RY7	IFT140
ref0002192	15588000	1.66102e-10	19026	P63136	ERVK-25
ref0001695	11859500	1.66211e-10	0	O15013	ARHGEF10
ref0000312	2858500	1.66245e-10	3013	Q0P6D2	DIPK1C
ref0000357	6908000	1.66433e-10	0	Q13751	LAMB3
ref0000498	1752000	1.66725e-10	9568	Q01844	EWSR1
ref0002556	3230500	1.66934e-10	0	Q9NSA0	SLC22A11
ref0002863	1314500	1.68795e-10	0	Q9Y2K3	MYH15
ref0000889	405500	1.69096e-10	0	Q86UQ4	ABCA13
ref0000312	6004500	1.69201e-10	0	O95644	NFATC1
ref0000357	1161500	1.71393e-10	0	Q13835	PKP1
ref0001931	405000	1.71451e-10	0	Q8TCV5	WFDC5
ref0001414	8708000	1.72289e-10	267	Q9P272	TRMT9B
ref0000963	3356000	1.72499e-10	0	Q8IYR0	CFAP206
ref0002456	2241500	1.72854e-10	0	Q96CP2	FLYWCH2
ref0000092	2103000	1.72993e-10	15878	Q12926	ELAVL2
ref0002752	2743500	1.73647e-10	24842	Q9HBX9	RXFP1
ref0000330	4788000	1.74158e-10	16889	Q9BYD9	ACTRT3
ref0001199	5409500	1.74234e-10	4728	P41250	GARS1
ref0000849	39488500	1.74739e-10	0	Q6IQ23	PLEKHA7
ref0002510	10343000	1.75124e-10	11713	P10909	CLU
ref0002507	3592000	1.75492e-10	23070	Q96PQ0	SORCS2
ref0000259	8512000	1.77427e-10	17614	Q9H2J4	PDCL3
ref0002556	7331000	1.77452e-10	6536	P11487	FGF3
ref0002263	1875000	1.77729e-10	11104	Q96ID5	IGSF21
ref0001148	5212000	1.79666e-10	0	Q7Z6G3	NECAB2
ref0001148	33993500	1.80091e-10	308	O95707	POP4
ref0000440	12857500	1.82252e-10	1189	Q9H479	FN3K
ref0002456	2824500	1.84194e-10	0	Q7RTR2	NLRC3
ref0001155	23501500	1.8498e-10	2625	P48061	CXCL12
ref0001090	33714500	1.85132e-10	17011	Q9UN72	PCDHA7
ref0000849	50483500	1.85939e-10	0	Q9H3S3	TMPRSS5
ref0000998	6883000	1.86312e-10	3131	Q8TAY7	FAM110D
ref0002250	2742500	1.88353e-10	0	O75334	PPFIA2
ref0002516	1122000	1.89735e-10	17575	Q9UK58	CCNL1
ref0001766	10739000	1.91123e-10	0	Q8NFQ5	BPIFB6
ref0002783	1548000	1.91878e-10	0	O95299	NDUFA10
ref0000849	29841000	1.92286e-10	1285	Q9UL58	ZNF215
ref0002644	7311500	1.92587e-10	2879	Q86UR5	RIMS1
ref0001886	9103000	1.92896e-10	1577	Q7Z7G0	ABI3BP
ref0000845	18135500	1.93168e-10	0	Q8IZS7	CLECL1
ref0002083	7047500	1.94167e-10	0	Q9NS39	ADARB2
ref0000384	2216500	1.94169e-10	4014	P02462	COL4A1
ref0002699	7009000	1.94259e-10	20546	Q9UPY6	WASF3
ref0000164	7235000	1.94616e-10	22767	O43927	CXCL13
ref0000357	25199500	1.94649e-10	2652	Q5TYX0	PRAMEF5
ref0000505	15459500	1.95491e-10	20553	Q9Y5W5	WIF1
ref0002179	13701500	1.96366e-10	11687	Q86YC3	NRROS
ref0000259	882000	2.00614e-10	15029	Q9UIW0	VAX2
ref0000102	2926000	2.01401e-10	24826	Q8TDX6	CSGALNACT1
ref0002456	39326500	2.01473e-10	0	O75747	PIK3C2G
ref0002456	39326500	2.01473e-10	0	Q8TBE0	BAHD1
ref0002500	31391500	2.01713e-10	12872	Q8N5R6	CCDC33
ref0001825	858000	2.01958e-10	773	P13521	SCG2
ref0001279	14290500	2.04531e-10	5046	Q9UQ26	RIMS2
ref0001017	178500	2.0496e-10	0	P46597	ASMT
ref0000881	7676500	2.08106e-10	1870	P20472	PVALB
ref0001640	392000	2.08119e-10	9293	P01911	HLA-DRB1
ref0001155	16913000	2.08621e-10	13888	P56975	NRG3
ref0002783	773000	2.0885e-10	0	Q08AI8	MAB21L4
ref0002712	7443000	2.09192e-10	22752	Q6ZNM6	TEX43
ref0000438	6888500	2.09245e-10	17370	Q86VI4	LAPTM4B
ref0002522	117000	2.09384e-10	0	I1YAP6	TRIM77
ref0002644	7436500	2.09581e-10	15716	Q86UR5	RIMS1
ref0002752	3228500	2.09671e-10	19876	Q9GZQ8	MAP1LC3B
ref0002083	1947500	2.10534e-10	0	Q9BZ11	ADAM33
ref0000547	2943000	2.123e-10	7861	P09466	PAEP
ref0001898	2205500	2.12853e-10	18720	P31644	GABRA5
ref0001631	18191000	2.12889e-10	0	Q68CR1	SEL1L3
ref0002507	3533500	2.138e-10	0	Q96PQ0	SORCS2
ref0001281	2706500	2.13884e-10	0	P28290	ITPRID2
ref0000146	14354000	2.15732e-10	11146	Q7Z7D3	VTCN1
ref0001199	11109500	2.17863e-10	2354	Q7Z602	GPR141
ref0001695	11859000	2.18851e-10	0	O15013	ARHGEF10
ref0002644	1072000	2.21841e-10	11210	P30041	PRDX6
ref0001069	6378500	2.23589e-10	14797	Q9H4D0	CLSTN2
ref0000440	22762000	2.24627e-10	553	P84098	RPL19
ref0001090	7344000	2.24988e-10	23811	O15244	SLC22A2
ref0000239	13808500	2.25003e-10	0	P51589	CYP2J2
ref0001904	11840000	2.25071e-10	0	Q9ULV0	MYO5B
ref0002374	290000	2.25146e-10	0	O75094	SLIT3
ref0002783	3509000	2.26704e-10	0	Q9BV36	MLPH
ref0000551	87500	2.27518e-10	7482	O76074	PDE5A
ref0001151	1431500	2.28078e-10	10198	Q8TDW7	FAT3
ref0001746	1423000	2.28967e-10	20160	Q86SP6	GPR149
ref0000998	5442500	2.30097e-10	2079	Q9UKA8	RCAN3
ref0002510	15347000	2.30348e-10	12296	Q96LT7	C9orf72
ref0001370	5731500	2.30402e-10	11450	Q07955	SRSF1
ref0002456	2482000	2.31425e-10	12253	P0CB46	#N/A
ref0002608	8769500	2.31815e-10	2324	Q2KJY2	KIF26B
ref0002718	970000	2.31875e-10	0	Q66K14	TBC1D9B
ref0000546	5568000	2.32547e-10	19099	Q68DA7	FMN1
ref0002253	34273500	2.32807e-10	19177	P63135	ERVK-7
ref0001279	21512500	2.33388e-10	0	P48651	PTDSS1
ref0002788	26957000	2.34045e-10	16046	Q96IZ7	RSRC1
ref0002419	14874000	2.34445e-10	0	Q2WGJ9	FER1L6
ref0000312	2885000	2.3496e-10	0	Q96RW7	HMCN1
ref0000259	7400000	2.35071e-10	12454	P27930	IL1R2
ref0002813	9418500	2.35821e-10	8927	P34947	GRK5
ref0000330	24613000	2.36085e-10	14631	A6NCL1	GMNC
ref0002507	3758500	2.363e-10	5151	Q6NUJ1	PSAPL1
ref0001898	3050000	2.37779e-10	15772	Q99928	GABRG3
ref0001662	211000	2.39679e-10	0	O15439	ABCC4
ref0001538	141500	2.39802e-10	5221	P15848	ARSB
ref0002374	7262500	2.41106e-10	0	Q8N1W1	ARHGEF28
ref0000146	14354500	2.42537e-10	11646	Q7Z7D3	VTCN1
ref0002419	23248000	2.43048e-10	0	P22680	CYP7A1
ref0001414	8698500	2.46262e-10	9767	Q9P272	TRMT9B
ref0000025	6488500	2.48061e-10	9641	#N/A	#N/A
ref0001114	604000	2.4874e-10	7785	Q9ULV1	FZD4
ref0000184	20825000	2.49441e-10	0	Q6DN90	IQSEC1
ref0001876	3359500	2.50824e-10	0	Q9UM73	ALK
ref0002507	3357500	2.51683e-10	19751	Q8N556	AFAP1
ref0002754	17606500	2.5356e-10	0	Q9H8M5	CNNM2
ref0001816	18356000	2.53653e-10	0	Q9NZU5	LMCD1
ref0001069	15234500	2.53987e-10	0	P15309	ACP3
ref0000330	24612500	2.54006e-10	15131	A6NCL1	GMNC
ref0000849	30992500	2.55268e-10	0	O00303	EIF3F
ref0001634	9651500	2.55737e-10	18717	Q96JJ7	TMX3
ref0001496	189000	2.56651e-10	3558	Q8WX39	LCN9
ref0002192	15588500	2.57501e-10	19526	P63136	ERVK-25
ref0002863	1017500	2.59534e-10	22182	Q86Y13	DZIP3
ref0000889	32108500	2.59884e-10	0	P63096	GNAI1
ref0000312	59500	2.60095e-10	21557	O14544	SOCS6
ref0002067	13496500	2.60222e-10	0	Q14693	LPIN1
ref0002644	7317500	2.61692e-10	8879	Q86UR5	RIMS1
ref0002645	35520500	2.61737e-10	10024	Q6PID6	TTC33
ref0001155	23104500	2.64793e-10	0	Q9H2L5	RASSF4
ref0000505	8019000	2.6824e-10	0	Q7Z5P9	MUC19
ref0000466	3056500	2.68617e-10	0	O15034	RIMBP2
ref0002478	2587500	2.69992e-10	18787	Q9BQR3	PRSS27
ref0000259	8211500	2.7074e-10	22954	Q99743	NPAS2
ref0001695	11761500	2.71811e-10	0	P54296	MYOM2
ref0002783	3508000	2.7201e-10	0	Q9BV36	MLPH
ref0002500	31392000	2.72323e-10	12372	Q8N5R6	CCDC33
ref0002510	622000	2.72349e-10	17481	Q53GI3	ZNF394
ref0000889	31486000	2.72584e-10	1739	P16671	CD36
ref0002008	4736500	2.75376e-10	1991	Q8IUG5	MYO18B
ref0000845	2317000	2.77342e-10	2084	P55001	MFAP2
ref0000511	5491500	2.77368e-10	24104	O15439	ABCC4
ref0000881	7676000	2.7795e-10	1370	P20472	PVALB
ref0002196	696500	2.78945e-10	16730	P11926	ODC1
ref0000297	4717500	2.79216e-10	4614	Q8TC92	ENOX1
ref0002859	78000	2.79376e-10	21611	Q9P260	RELCH
ref0002507	7857000	2.7968e-10	15833	Q99547	MPHOSPH6
ref0000259	223000	2.81683e-10	0	P47989	XDH
ref0002419	3279000	2.82629e-10	24351	Q9NPC2	KCNK9
ref0002510	967500	2.82952e-10	17551	Q7Z6J0	SH3RF1
ref0002196	7969500	2.85387e-10	0	P78363	ABCA4
ref0001148	39818500	2.86369e-10	23531	P00492	HPRT1
ref0000889	25212000	2.87102e-10	14924	A8MWY0	ELAPOR2
ref0002869	2274500	2.87509e-10	20438	Q8WYK1	CNTNAP5
ref0001956	1160500	2.88253e-10	5238	O15439	ABCC4
ref0000086	3168500	2.88844e-10	14723	Q6N021	TET2
ref0001090	32221000	2.91092e-10	0	P05089	ARG1
ref0000889	22492000	2.91367e-10	0	Q92565	RAPGEF5
ref0002456	2093500	2.93232e-10	5669	Q9GZN4	PRSS22
ref0001963	1582000	2.94174e-10	0	#N/A	#N/A
ref0002419	1452500	2.95386e-10	23755	O14514	ADGRB1
ref0001816	10769000	2.97695e-10	0	O00533	CHL1
ref0000461	4314000	2.98464e-10	20792	O60830	TIMM17B
ref0002500	20862000	3.00374e-10	0	P61011	SRP54
ref0000505	8004500	3.00451e-10	0	Q7Z5P9	MUC19
ref0002813	15149500	3.01472e-10	11131	O43184	ADAM12
ref0001876	1799000	3.01817e-10	0	Q96FL9	GALNT14
ref0002192	6222000	3.02995e-10	17385	Q9Y5N5	N6AMT1
ref0000505	3488000	3.03078e-10	9109	Q99435	NELL2
ref0000684	2035500	3.03565e-10	14709	Q3MJ16	PLA2G4E
ref0000025	4283500	3.04848e-10	23214	Q8IZ57	NRSN1
ref0002788	22471500	3.06272e-10	0	Q5JSP0	FGD3
ref0000461	30204000	3.06279e-10	357	P19338	NCL
ref0001155	22085500	3.06815e-10	0	A6NNA5	DRGX
ref0002869	9423000	3.07088e-10	5811	P05783	KRT18
ref0001931	895000	3.07337e-10	6792	P49223	SPINT3
ref0000684	1989000	3.07466e-10	16199	Q9H223	EHD4
ref0001148	6712500	3.07742e-10	0	Q02556	IRF8
ref0000384	13736500	3.08548e-10	2379	O15439	ABCC4
ref0000889	32144000	3.10593e-10	21755	P63096	GNAI1
ref0001695	11128500	3.10728e-10	13972	Q96PZ7	CSMD1
ref0001192	1392000	3.10817e-10	0	P68133	ACTA1
ref0002456	17531500	3.12318e-10	536	Q5JRA6	MIA3
ref0001766	5229500	3.13117e-10	0	Q9H9F9	ACTR5
ref0000154	510000	3.18712e-10	1532	O43193	MLNR
ref0002500	2636000	3.18915e-10	0	O00423	EML1
ref0000684	8014000	3.19022e-10	6711	Q7Z5M8	ABHD12B
ref0002752	23500	3.20344e-10	9544	P48775	TDO2
ref0002391	8799500	3.23013e-10	0	P50993	ATP1A2
ref0002635	12941000	3.23897e-10	7756	O15228	GNPAT
ref0000466	7606000	3.24594e-10	0	Q9Y618	NCOR2
ref0000259	2827500	3.27255e-10	19315	Q04741	EMX1
ref0001192	1392500	3.2944e-10	259	P68133	ACTA1
ref0002712	7429500	3.29497e-10	9252	Q6ZNM6	TEX43
ref0002083	5019000	3.29619e-10	18214	Q8WUT4	LRRN4
ref0002192	16740000	3.29985e-10	9464	P98073	TMPRSS15
ref0001155	21925500	3.30039e-10	2227	Q5T292	TMEM273
ref0000466	2442000	3.30279e-10	6409	Q6QNK2	ADGRD1
ref0000505	9331500	3.30895e-10	0	Q7Z4S6	KIF21A
ref0000279	2410500	3.31558e-10	18946	Q15014	MORF4L2
ref0000461	31297500	3.32489e-10	13947	Q16445	GABRA6
ref0001090	20442500	3.35183e-10	0	Q92539	LPIN2
ref0000440	5287000	3.36031e-10	0	Q58EX2	SDK2
ref0001279	29088500	3.3717e-10	0	O75131	CPNE3
ref0001139	7301500	3.37811e-10	522	Q6ZT07	TBC1D9
ref0001090	31515000	3.40349e-10	0	Q6UVY6	MOXD1
ref0002547	3431000	3.42561e-10	18761	Q96PR1	KCNC2
ref0001148	9597500	3.43674e-10	0	O95995	GAS8
ref0001148	9597500	3.43674e-10	0	P02766	TTR
ref0001695	11880000	3.43675e-10	0	O15013	ARHGEF10
ref0001766	12876000	3.4388e-10	2511	Q2I0M5	RSPO4
ref0000889	32144500	3.44323e-10	22255	P63096	GNAI1
ref0000892	4072000	3.44992e-10	4461	Q8WY07	SLC7A3
ref0000845	10873000	3.45563e-10	0	Q96F46	IL17RA
ref0002179	10375500	3.48712e-10	0	O95622	ADCY5
ref0002813	9410500	3.49668e-10	927	P34947	GRK5
ref0002674	392000	3.51869e-10	5547	Q8WTU0	DDI1
ref0001370	25538000	3.53293e-10	0	O95838	GLP2R
ref0002374	7268500	3.53306e-10	0	Q8N1W1	ARHGEF28
ref0001876	1953500	3.54907e-10	0	Q6MZZ7	CAPN13
ref0002813	7473000	3.55334e-10	2271	Q05940	SLC18A2
ref0000881	12399000	3.55867e-10	0	Q33E94	RFX4
ref0000547	5265500	3.5735e-10	14339	Q99784	OLFM1
ref0002083	7090500	3.57764e-10	0	Q9NS39	ADARB2
ref0002244	5746500	3.57851e-10	0	Q9BTT6	LRRC1
ref0000312	3519500	3.60134e-10	0	Q6ZSZ6	TSHZ1
ref0001069	14081500	3.62967e-10	21073	P15880	RPS2
ref0000438	12614500	3.635e-10	0	Q8N8F6	YIPF7
ref0002521	329500	3.65751e-10	0	Q15800	MSMO1
ref0000547	5672500	3.66521e-10	4320	P41222	PTGDS
ref0001279	21559000	3.66641e-10	0	Q96E29	MTERF3
ref0002388	12015500	3.67078e-10	22306	A1A5C7	SLC22A23
ref0000546	6154500	3.67747e-10	0	Q15413	RYR3
ref0002485	6218000	3.72785e-10	12526	P41587	VIPR2
ref0001234	14942500	3.75181e-10	0	Q9UKK9	NUDT5
ref0001155	23525000	3.76735e-10	13451	P48061	CXCL12
ref0002788	17003500	3.76867e-10	5004	Q5VT03	NUTM2D
ref0002788	16860000	3.77313e-10	13254	Q5BKX8	CAVIN4
ref0000438	12505000	3.77565e-10	12809	Q6ZWB6	KCTD8
ref0001545	57689000	3.7838e-10	0	Q9P2D3	HEATR5B
ref0002331	147000	3.79369e-10	9950	Q13136	PPFIA1
ref0000849	52368000	3.79952e-10	10112	Q155Q3	DIXDC1
ref0002813	4151500	3.79985e-10	0	Q86VF7	NRAP
ref0002232	16520000	3.80114e-10	12605	Q0VAA2	LRRC74A
ref0002788	31756000	3.83263e-10	0	Q15392	DHCR24
ref0001090	3576500	3.83852e-10	7485	Q5T5N4	C6orf118
ref0002196	33429500	3.84267e-10	22475	Q5T9L3	WLS
ref0000393	4829000	3.84438e-10	0	Q8N0W4	NLGN4X
ref0002783	1568000	3.87543e-10	0	O95299	NDUFA10
ref0000849	27618500	3.87821e-10	4064	Q9H341	OR51M1
ref0000357	35676500	3.88349e-10	18220	Q9NSA3	CTNNBIP1
ref0002510	967000	3.88814e-10	18051	Q7Z6J0	SH3RF1
ref0001234	1895000	3.92002e-10	5726	Q9UJQ1	LAMP5
ref0002712	18787000	3.9216e-10	0	P51532	SMARCA4
ref0002510	10329000	3.93583e-10	0	P10909	CLU
ref0000845	16725000	3.94864e-10	0	Q9NR16	CD163L1
ref0000184	20467500	3.96022e-10	3343	Q8TEM1	NUP210
ref0000440	25041000	3.96199e-10	11931	Q8NHY0	B4GALNT2
ref0000466	3041000	3.96943e-10	0	O15034	RIMBP2
ref0000856	5622500	4.02514e-10	8757	Q9Y277	VDAC3
ref0002388	5113500	4.03096e-10	0	Q9NXA8	SIRT5
ref0002556	6636000	4.03387e-10	0	Q8TDS7	MRGPRD
ref0002123	761500	4.03612e-10	0	Q6P1W5	C1orf94
ref0000384	262000	4.0371e-10	7295	A0A1B0GUA9	C13orf46
ref0002645	3849500	4.04118e-10	0	Q8TE57	ADAMTS16
ref0002456	2547500	4.04956e-10	8786	Q9NYF3	FAM53C
ref0002788	9277500	4.05434e-10	0	Q9H330	TMEM245
ref0002266	3943000	4.08525e-10	10478	Q9Y2T4	PPP2R2C
ref0000856	6953000	4.09651e-10	20354	Q92736	RYR2
ref0000335	8102500	4.09805e-10	20450	Q9Y215	COLQ
ref0002788	39109500	4.11182e-10	3006	P54219	SLC18A1
ref0002250	1793500	4.14707e-10	9726	Q3ZCN5	OTOGL
ref0000779	75000	4.14759e-10	20306	Q9NQI0	DDX4
ref0001695	1095000	4.16148e-10	24319	Q9P273	TENM3
ref0000791	12202500	4.16204e-10	16445	A0AVK6	E2F8
ref0002430	562500	4.16483e-10	15713	P09651	HNRNPA1
ref0002507	5686500	4.17026e-10	943	O43679	LDB2
ref0002244	4683000	4.17059e-10	7797	Q5T0W9	FAM83B
ref0002510	399500	4.2032e-10	0	Q9UJ72	ANXA10
ref0000505	7978500	4.20322e-10	10244	Q7Z5P9	MUC19
ref0000555	2236000	4.20507e-10	0	Q68DC2	ANKS6
ref0000297	9276500	4.21946e-10	11867	P48729	CSNK1A1
ref0002783	2240500	4.22194e-10	13207	P56524	HDAC4
ref0002232	16837000	4.26788e-10	0	Q9P1W3	TMEM63C
ref0000184	20815000	4.27237e-10	0	Q6DN90	IQSEC1
ref0001836	5511500	4.27734e-10	8939	Q13614	MTMR2
ref0002500	16503500	4.31478e-10	15359	P68104	EEF1A1
ref0000357	18550000	4.32388e-10	0	Q969G2	LHX4
ref0001695	10903000	4.33808e-10	0	Q96PZ7	CSMD1
ref0000505	10196500	4.34471e-10	0	P23467	PTPRB
ref0001695	11726500	4.38047e-10	6710	P54296	MYOM2
ref0000647	1487500	4.4211e-10	22434	P20711	DDC
ref0000312	4765500	4.43596e-10	22261	P47211	GALR1
ref0002875	9318500	4.43853e-10	3044	Q8N6L7	TMEM252
ref0001640	1523500	4.47544e-10	0	P08F94	PKHD1
ref0002419	3661500	4.4927e-10	0	Q8NFW1	COL22A1
ref0001281	11429500	4.50048e-10	1253	O00499	BIN1
ref0001279	21598000	4.50406e-10	17509	P14927	UQCRB
ref0000849	49577500	4.51939e-10	0	Q96DL1	NXPE2
ref0000845	4038500	4.53004e-10	20729	P23142	FBLN1
ref0000849	14203000	4.53237e-10	0	Q15293	RCN1
ref0000440	16975000	4.55622e-10	0	P84077	ARF1
ref0002718	2083500	4.56101e-10	8581	Q5TA31	RNF187
ref0000466	787000	4.56706e-10	23883	E9PGG2	ANHX
ref0001695	6596000	4.5697e-10	10624	P61009	SPCS3
ref0000164	3779000	4.57233e-10	0	P02771	AFP
ref0000357	18548000	4.60933e-10	0	Q969G2	LHX4
ref0001167	3582500	4.6144e-10	20761	Q9NQ38	SPINK5
ref0002456	31616000	4.64769e-10	1469	Q9UHL9	GTF2IRD1
ref0002718	593000	4.65402e-10	1257	P45984	MAPK9
ref0000312	2856000	4.6607e-10	5513	Q0P6D2	DIPK1C
ref0002510	7118500	4.66107e-10	0	P51451	BLK
ref0000555	2023000	4.67149e-10	0	P39059	COL15A1
ref0001695	8237500	4.67661e-10	6982	Q9UJX3	ANAPC7
ref0000440	6715000	4.67961e-10	0	Q14197	MRPL58
ref0000849	12933000	4.68632e-10	0	Q6ZVL6	KIAA1549L
ref0001281	10047500	4.68654e-10	14854	P15529	CD46
ref0001695	136000	4.75108e-10	0	Q9P2F5	STOX2
ref0002712	7443500	4.76948e-10	23252	Q6ZNM6	TEX43
ref0000025	7996500	4.78708e-10	3199	Q5TZ20	OR2G6
ref0002507	6416000	4.81303e-10	2709	Q10588	BST1
ref0000164	5081500	4.82908e-10	16224	Q6UWI2	PARM1
ref0001155	5777500	4.84264e-10	23953	Q96S42	NODAL
ref0000620	1180500	4.84333e-10	0	P48169	GABRA4
ref0001695	11755500	4.84783e-10	0	P54296	MYOM2
ref0000259	3972500	4.87555e-10	0	Q9BY07	SLC4A5
ref0002456	968500	4.8931e-10	0	P20231	TPSB2
ref0001199	5322500	4.89802e-10	6628	O75223	GGCT
ref0002507	1355000	4.89956e-10	0	Q9HCC9	ZFYVE28
ref0001695	11750000	4.90412e-10	0	P54296	MYOM2
ref0001234	23346500	4.92897e-10	5043	Q5T5U3	ARHGAP21
ref0001545	7015500	4.98834e-10	0	A0PJX0	CIB4
ref0000466	6935500	5.00217e-10	0	Q86V21	AACS
ref0002391	9639500	5.00703e-10	8306	P12319	FCER1A
ref0001279	29897000	5.0079e-10	12277	P00918	CA2
ref0000555	325500	5.02654e-10	462	Q96NU0	CNTNAP3B
ref0002645	28228500	5.04214e-10	0	Q9C0I1	MTMR12
ref0002192	9377500	5.04622e-10	24579	Q06546	GABPA
ref0000297	7460000	5.05807e-10	0	Q6UX06	OLFM4
[truncated: 3,040 more rows]
