# Supplementary material for: Genomic architecture of phenotypic extremes in a wild cervid
Source: BMC Genomics. 2022 Feb 12;23:126. doi: 10.1186/s12864-022-08333-x (PMC8841092; doi:10.1186/s12864-022-08333-x)
Supplement: Supplementary file 3 — Additional file 3. [file 12864_2022_8333_MOESM3_ESM.xlsx]

## Sheet: Sheet1
Table S5. Gene list of windows within 25 kb up/downstream of genes, with adjusted p-values less than 10-8 for body size analysis
CHROM	POS	P_VAL_ADJUSTED	ABSDIST	UNIPROT_ID	GENE_NAME
ref0002232	15310000	1.70543e-31	0	Q9UPI3	FLVCR2
ref0000892	4172500	4.82043e-29	0	Q8WY07	SLC7A3
ref0002547	2917000	2.97982e-23	23967	Q13601	KRR1
ref0000845	16369000	1.25561e-20	0	Q86VB7	CD163
ref0000438	13320500	1.6449e-20	8316	O14782	KIF3C
ref0002813	16028000	8.07583e-20	0	Q14185	DOCK1
ref0002788	19947500	2.44964e-19	0	P43405	SYK
ref0000529	431000	4.31296e-19	17112	A0A1B0GX56	TRDV1
ref0002645	24851500	8.40665e-19	12150	O60930	RNASEH1
ref0002547	2916500	1.27046e-18	24467	Q13601	KRR1
ref0001090	11723000	1.05223e-17	15423	Q8IVF5	TIAM2
ref0000384	13782500	1.43624e-17	10753	O15439	ABCC4
ref0000849	25386000	2.65979e-17	141	Q96L15	ART5
ref0002645	3846000	4.94136e-17	0	Q8TE57	ADAMTS16
ref0000335	12345500	7.77637e-17	7516	Q8N7U6	EFHB
ref0002788	19948000	1.12333e-16	0	P43405	SYK
ref0002644	883000	3.21748e-16	0	P60228	EIF3E
ref0002875	7165000	3.68507e-16	0	Q09028	RBBP4
ref0001956	1082000	3.8336e-16	21170	O15439	ABCC4
ref0002550	431000	4.7322e-16	0	Q8TE56	ADAMTS17
ref0002500	2953000	4.78297e-16	6934	A6NKD9	CCDC85C
ref0002253	157500	5.36407e-16	4138	Q86VW0	SESTD1
ref0000335	4306000	8.67811e-16	1290	Q9Y3R5	DOP1B
ref0000902	3142500	1.65902e-15	5063	P02794	FTH1
ref0002813	5154000	1.76356e-15	0	Q9BX40	LSM14B
ref0000384	13769000	1.77778e-15	0	O15439	ABCC4
ref0000384	13739000	2.26556e-15	0	O15439	ABCC4
ref0001695	11719000	3.02051e-15	14210	P54296	MYOM2
ref0001956	1456000	3.59321e-15	5952	P05386	RPLP1
ref0001155	14475000	4.60626e-15	3251	P35247	SFTPD
ref0001090	27198500	5.16502e-15	14039	P15260	IFNGR1
ref0002644	883500	6.15166e-15	0	P60228	EIF3E
ref0002550	1769500	6.18952e-15	0	P08069	IGF1R
ref0002456	9664500	7.19523e-15	0	P04275	VWF
ref0000335	8707000	7.55893e-15	0	Q8N3T1	GALNT15
ref0001114	243000	8.99635e-15	23450	Q86UB9	TMEM135
ref0000102	2860000	9.99192e-15	1048	Q9H788	SH2D4A
ref0002250	6923000	1.04706e-14	8764	Q9HC38	GLOD4
ref0001234	36445000	1.11359e-14	19118	Q9HC58	SLC24A3
ref0002507	3455000	1.13732e-14	0	Q8N556	AFAP1
ref0000547	3854500	1.15938e-14	0	P16442	ABO
ref0001122	1991000	1.17472e-14	8815	Q9NV96	TMEM30A
ref0000849	26203000	1.21007e-14	3012	Q8NGK4	OR52K1
ref0000357	24966500	1.22288e-14	0	Q5VWM4	PRAMEF8
ref0000312	4585500	1.35267e-14	8370	O75976	CPD
ref0000335	4306500	1.38523e-14	790	Q9Y3R5	DOP1B
ref0002813	5154500	1.44418e-14	0	Q9BX40	LSM14B
ref0001496	284000	1.451e-14	12020	Q8WX39	LCN9
ref0002331	128000	1.93593e-14	6337	Q13136	PPFIA1
ref0001234	35273500	1.95923e-14	0	Q9H503	BANF2
ref0002196	17614000	2.23684e-14	0	Q6ZT98	TTLL7
ref0001640	456000	2.32786e-14	12879	P01909	HLA-DQA1
ref0000312	4586000	2.38061e-14	8870	O75976	CPD
ref0001662	161500	2.7893e-14	24883	O15439	ABCC4
ref0000384	13743500	3.06531e-14	0	O15439	ABCC4
ref0000239	10837500	3.17207e-14	0	P07358	C8B
ref0002788	39363000	4.35266e-14	0	P06858	LPL
ref0000102	5747000	4.61581e-14	14754	Q9NR00	TCIM
ref0001545	12641000	4.84303e-14	14499	P42331	ARHGAP25
ref0001090	7849500	4.9435e-14	18112	Q9BTD8	RBM42
ref0002788	11108000	5.09673e-14	9672	Q96JM2	ZNF462
ref0001370	15963500	5.85872e-14	0	Q8IVT5	KSR1
ref0002083	7091000	6.30049e-14	0	Q9NS39	ADARB2
ref0002388	11209000	6.94546e-14	24167	B7ZBB8	PPP1R3G
ref0000357	3991000	8.16364e-14	20498	Q9NQ69	LHX9
ref0000440	1467500	9.12097e-14	826	Q14344	GNA13
ref0002008	4660500	9.16609e-14	0	Q8IUG5	MYO18B
ref0000647	2149500	9.57198e-14	23893	O75128	COBL
ref0001662	211000	1.05762e-13	0	O15439	ABCC4
ref0001640	428500	1.30007e-13	854	P13762	HLA-DRB4
ref0001090	1626000	1.30787e-13	21302	Q9UIL4	KIF25
ref0001836	5543000	1.35731e-13	21681	A6NFZ4	FAM24A
ref0002456	31352000	1.35894e-13	0	Q96I51	RCC1L
ref0002786	1418000	1.38681e-13	13737	P18621	RPL17
ref0000881	12399500	1.403e-13	0	Q33E94	RFX4
ref0000384	801000	1.57421e-13	0	P98196	ATP11A
ref0001090	27320000	1.59711e-13	18433	Q9UHF4	IL20RA
ref0002783	2170500	1.65505e-13	0	P56524	HDAC4
ref0000335	8827000	1.73083e-13	21845	Q96HP4	OXNAD1
ref0001994	3663000	2.01167e-13	14172	P07355	ANXA2
ref0001155	14475500	2.02479e-13	2751	P35247	SFTPD
ref0002869	408000	2.04192e-13	17852	P04921	GYPC
ref0000881	6892500	2.14371e-13	9863	Q9UMW8	USP18
ref0002550	18278000	2.18021e-13	0	Q13972	RASGRF1
ref0002718	2428000	2.2904e-13	0	Q5VST9	OBSCN
ref0002718	2427500	2.3258e-13	0	Q5VST9	OBSCN
ref0002244	5782500	2.53928e-13	9279	Q9BTT6	LRRC1
ref0001904	11812500	3.04604e-13	14325	Q9ULV0	MYO5B
ref0002786	1417500	3.07725e-13	13237	P18621	RPL17
ref0000384	13787000	3.2563e-13	10829	O15439	ABCC4
ref0001069	14056500	3.40781e-13	2372	P15880	RPS2
ref0002507	6013000	3.44961e-13	15285	Q6NXT6	TAPT1
ref0000547	5436500	3.51333e-13	24434	Q5T8A7	PPP1R26
ref0002550	1525000	3.61135e-13	14982	P08069	IGF1R
ref0002752	68500	3.70689e-13	0	P43234	CTSO
ref0000849	27481000	3.80292e-13	2860	P02100	HBE1
ref0001904	26129500	3.95609e-13	12820	Q8WU67	ABHD3
ref0000889	3214000	4.21885e-13	0	A8MVW5	HEPACAM2
ref0001816	35749500	4.28832e-13	3085	Q8NH87	OR9G1
ref0002419	7743500	4.39322e-13	0	P01266	TG
ref0000262	100000	4.66823e-13	3472	P01569	IFNA5
ref0001370	3407500	4.67942e-13	1709	Q9UKL6	PCTP
ref0000889	12875000	5.06246e-13	0	Q9Y6U3	SCIN
ref0002875	7165500	5.10743e-13	172	Q09028	RBBP4
ref0002624	11968500	5.297e-13	4035	Q8NF50	DOCK8
ref0001148	5229500	6.05631e-13	2927	Q7Z6G3	NECAB2
ref0002253	157000	6.15849e-13	3638	Q86VW0	SESTD1
ref0001640	10948500	6.35512e-13	18591	Q9ULH4	LRFN2
ref0000438	8014500	6.38789e-13	0	Q9Y2S6	TMA7
ref0000384	13811500	6.48376e-13	0	O15439	ABCC4
ref0002788	34195000	6.64215e-13	7072	P07196	NEFL
ref0001904	1337000	6.78367e-13	12023	Q9Y6Q6	TNFRSF11A
ref0001468	22601000	6.97076e-13	3750	Q9H0U9	TSPYL1
ref0002196	12330000	7.19296e-13	0	P32456	GBP2
ref0002547	2948000	7.46719e-13	0	Q13601	KRR1
ref0000334	2455500	7.59189e-13	0	Q9Y5Y0	FLVCR1
ref0000092	135000	7.59836e-13	13136	P01569	IFNA5
ref0001786	6402500	7.59978e-13	20352	P03986	TRGC2
ref0000440	454000	7.67936e-13	12576	Q9UF02	CACNG5
ref0000297	2514000	8.39354e-13	0	Q8NA61	CBY2
ref0000335	8130500	8.51346e-13	18257	Q9UJ83	HACL1
ref0000849	12691500	9.12008e-13	21492	P25791	LMO2
ref0002754	18477000	1.00692e-12	0	Q9UMD9	COL17A1
ref0002388	11208500	1.07004e-12	24667	B7ZBB8	PPP1R3G
ref0000259	5130500	1.10815e-12	4069	P82933	MRPS9
ref0000845	5220000	1.11203e-12	1041	Q9Y512	SAMM50
ref0000335	8709500	1.19249e-12	0	Q8N3T1	GALNT15
ref0002522	109000	1.50596e-12	7752	I1YAP6	TRIM77
ref0000881	12400000	1.69236e-12	0	Q33E94	RFX4
ref0002500	2952500	1.69946e-12	7434	A6NKD9	CCDC85C
ref0000102	2859500	1.70692e-12	1548	Q9H788	SH2D4A
ref0000845	16725500	1.74763e-12	0	Q9NR16	CD163L1
ref0000998	1705000	1.78696e-12	0	Q5TIE3	VWA5B1
ref0000146	1871500	1.94925e-12	284	O75787	ATP6AP2
ref0000330	24204000	2.17379e-12	0	Q6UWW9	TMEM207
ref0001904	3895500	2.39372e-12	20609	Q9HCE3	ZNF532
ref0000164	4149500	2.57124e-12	6692	P02776	PF4
ref0001090	27290500	2.581e-12	0	Q9UHF4	IL20RA
ref0000970	1244000	2.65932e-12	6584	P37837	TALDO1
ref0000147	641000	2.66608e-12	13504	Q8IU60	DCP2
ref0000791	3662000	2.70744e-12	0	Q9P121	NTM
ref0001816	35754500	2.70894e-12	8085	Q8NH87	OR9G1
ref0001148	32905000	2.7817e-12	0	Q7Z443	PKD1L3
ref0000881	8298500	2.83571e-12	0	O95236	APOL3
ref0002522	125000	2.93906e-12	0	I1YAP6	TRIM77
ref0002674	3379500	2.94075e-12	23471	Q9Y210	TRPC6
ref0002253	24537500	3.18475e-12	0	Q96PY5	FMNL2
ref0001090	27645500	3.18803e-12	10848	Q99683	MAP3K5
ref0001695	650500	3.20012e-12	22399	Q6AWC2	WWC2
ref0000889	426000	3.20127e-12	0	Q86UQ4	ABCA13
ref0001148	5230000	3.28017e-12	2526	A6NNN8	SLC38A8
ref0000998	1704500	3.52385e-12	0	Q5TIE3	VWA5B1
ref0001924	3324000	3.64192e-12	13802	A6NKG5	RTL1
ref0000279	3381000	3.71205e-12	0	Q68CZ2	TNS3
ref0002521	437500	3.94477e-12	20020	Q9UBU8	MORF4L1
ref0002196	12334500	3.95669e-12	0	P32456	GBP2
ref0002550	13083500	3.97338e-12	0	Q96S97	MYADM
ref0000440	1468000	4.48648e-12	1326	Q14344	GNA13
ref0001199	11109500	4.67583e-12	2354	Q7Z602	GPR141
ref0000845	2310000	4.71642e-12	9084	P55001	MFAP2
ref0000146	8423500	4.74015e-12	12538	Q12889	OVGP1
ref0002550	1769000	4.76889e-12	0	P08069	IGF1R
ref0002196	17637000	4.94902e-12	0	Q6ZT98	TTLL7
ref0002196	17614500	4.99812e-12	0	Q6ZT98	TTLL7
ref0002196	12392000	5.13381e-12	14545	Q96PP9	GBP4
ref0000547	2994500	5.16909e-12	422	Q7Z4J2	GLT6D1
ref0000845	16368500	5.27211e-12	0	Q86VB7	CD163
ref0000259	5130000	5.27299e-12	4569	P82933	MRPS9
ref0002521	455500	5.5005e-12	19240	P16870	CPE
ref0000547	4310000	5.55556e-12	0	P52735	VAV2
ref0001148	2424500	5.58472e-12	14912	Q8N8U2	CDYL2
ref0000413	313000	5.77389e-12	18374	P36578	RPL4
ref0000384	13792500	5.82718e-12	5329	O15439	ABCC4
ref0000889	9214500	5.9262e-12	4906	P58417	NXPH1
ref0002388	12126000	6.15632e-12	4811	A1A5C7	SLC22A23
ref0001662	215500	6.31399e-12	4015	O15439	ABCC4
ref0000881	16022500	6.40262e-12	7585	P05019	IGF1
ref0002547	3130000	6.6665e-12	534	Q9BXY5	CAPS2
ref0000845	16369500	7.08222e-12	0	Q86VB7	CD163
ref0000845	16542500	7.16264e-12	0	Q9UGM3	DMBT1
ref0001090	13650500	7.24426e-12	291	P01282	VIP
ref0001090	31424000	7.61665e-12	13727	O15400	STX7
ref0000511	5604000	8.71684e-12	12959	O15439	ABCC4
ref0002510	7956500	9.26571e-12	19079	Q6UWB4	PRSS55
ref0000438	6856000	9.63761e-12	2094	P61024	CKS1B
ref0001199	4673000	9.89427e-12	22388	A6NGB9	WIPF3
ref0002788	19928000	9.98e-12	0	P43405	SYK
ref0001350	787000	9.99751e-12	0	Q86YF9	DZIP1
ref0000881	8206000	1.06819e-11	2948	O95236	APOL3
ref0002550	12947500	1.10871e-11	5569	Q96S97	MYADM
ref0000262	2596500	1.13025e-11	0	Q8IYX7	SAXO1
ref0001904	3899500	1.15185e-11	16609	Q9HCE3	ZNF532
ref0001090	11723500	1.1803e-11	15923	Q8IVF5	TIAM2
ref0001836	5682000	1.19389e-11	10053	P55010	EIF5
ref0001956	1455500	1.21583e-11	6452	P05386	RPLP1
ref0002547	2947500	1.22118e-11	0	Q13601	KRR1
ref0000881	6892000	1.2264e-11	10363	Q9UMW8	USP18
ref0000849	49806500	1.23304e-11	12945	Q9Y580	RBM7
ref0000547	4257000	1.28517e-11	0	Q9UL12	SARDH
ref0002196	392000	1.29887e-11	17749	Q96PB7	OLFM3
ref0000335	6407000	1.33915e-11	0	Q01543	FLI1
ref0001090	27294000	1.35401e-11	0	Q9UHF4	IL20RA
ref0002837	3896000	1.37088e-11	8926	P43146	DCC
ref0000335	8059000	1.37876e-11	0	Q9Y215	COLQ
ref0000892	4170000	1.44156e-11	0	Q8WY07	SLC7A3
ref0002456	720500	1.4464e-11	0	Q96S06	LMF1
ref0000357	25172000	1.46976e-11	0	Q5VWM4	PRAMEF8
ref0002196	2398500	1.47593e-11	12960	Q9NP74	PALMD
ref0002547	3146000	1.51141e-11	0	Q9BXY5	CAPS2
ref0001148	5261500	1.5151e-11	0	A6NNN8	SLC38A8
ref0002783	351500	1.57029e-11	0	O94887	FARP2
ref0000259	12750000	1.59368e-11	13305	O94826	TOMM70
ref0002453	1388500	1.61446e-11	9074	A6NHM9	MOXD2P
ref0002083	50500	1.6324e-11	0	Q6PCB6	ABHD17C
ref0002083	50500	1.6324e-11	0	Q6PCB6	ABHD17C
ref0002388	11919500	1.67326e-11	22515	Q5TGL8	PXDC1
ref0001281	7360500	1.71083e-11	1588	P06756	ITGAV
ref0002456	952500	1.7917e-11	466	P20231	TPSB2
ref0000159	2295500	1.79303e-11	0	P60709	ACTB
ref0001956	968000	1.81572e-11	20655	O15439	ABCC4
ref0000384	12549000	1.92271e-11	4538	Q8IZP7	HS6ST3
ref0000511	3227500	1.94199e-11	10156	Q9UQ07	MOK
ref0000330	13871500	1.96068e-11	10047	Q9HAV0	GNB4
ref0000357	24461500	1.98593e-11	0	Q6PI48	DARS2
ref0001449	21500	2.06317e-11	0	O00220	TNFRSF10A
ref0002456	969500	2.17102e-11	0	P20231	TPSB2
ref0002547	2922000	2.1924e-11	18967	Q13601	KRR1
ref0001090	3508000	2.26378e-11	0	Q9Y233	PDE10A
ref0002456	17506000	2.33707e-11	0	Q5JRA6	MIA3
ref0002550	1517000	2.43079e-11	22982	P08069	IGF1R
ref0000547	5209000	2.57942e-11	6453	Q99784	OLFM1
ref0000086	10566000	2.59359e-11	12153	Q9H3R1	NDST4
ref0002250	6940000	2.60595e-11	6956	O75901	RASSF9
ref0002783	184500	2.61144e-11	0	Q8N465	D2HGDH
ref0001666	605000	2.71347e-11	0	D6RGH6	MCIDAS
ref0000440	6004000	2.80181e-11	0	Q9BSA4	TTYH2
ref0002388	11919000	2.95748e-11	22015	Q5TGL8	PXDC1
ref0001904	15003000	2.99555e-11	0	Q8IVV2	LOXHD1
ref0001370	4889000	3.16506e-11	13115	Q92667	AKAP1
ref0002783	1574000	3.21306e-11	2060	O95299	NDUFA10
ref0001155	23140000	3.21827e-11	0	A0PK05	TMEM72
ref0001279	14290500	3.27282e-11	5046	Q9UQ26	RIMS2
ref0001192	2032000	3.43116e-11	2532	Q7L0Q8	RHOU
ref0001496	284500	3.49414e-11	12520	Q8WX39	LCN9
ref0002547	2947000	3.49969e-11	0	Q13601	KRR1
ref0000963	1325500	3.52407e-11	722	Q9BYV9	BACH2
ref0001545	12640500	3.83659e-11	14282	O95393	BMP10
ref0002813	14935000	3.87945e-11	0	Q7L7V1	DHX32
ref0002813	14935000	3.87945e-11	0	Q7L7V1	DHX32
ref0002388	11915500	3.90588e-11	18515	Q5TGL8	PXDC1
ref0001234	29180500	3.92985e-11	0	P08670	VIM
ref0000357	25221500	4.02827e-11	113	Q5VWM5	PRAMEF15
ref0001836	3430500	4.07076e-11	21584	Q9C0C2	TNKS1BP1
ref0002500	2799500	4.15842e-11	12993	Q9Y6A2	CYP46A1
ref0000837	2454000	4.16788e-11	0	Q96AH8	RAB7B
ref0001350	734000	4.33686e-11	0	P54756	EPHA5
ref0001904	3896000	4.46181e-11	20109	Q9HCE3	ZNF532
ref0000889	8031000	4.47772e-11	0	Q9NXC5	MIOS
ref0001090	13651000	4.60183e-11	0	P01282	VIP
ref0000529	871500	4.8067e-11	11372	A0A1B0GX56	TRDV1
ref0002388	11897500	4.84359e-11	515	Q5TGL8	PXDC1
ref0001771	40000	4.85289e-11	2008	Q13241	KLRD1
ref0001538	1861500	4.98367e-11	7343	P55085	F2RL1
ref0001816	35750000	5.16651e-11	3585	Q8NH87	OR9G1
ref0002244	7271500	5.1712e-11	14000	Q14833	GRM4
ref0002645	15318000	5.39703e-11	0	A6NLC8	#N/A
ref0002460	21500	5.42884e-11	6272	Q13043	STK4
ref0000374	408000	5.50216e-11	16476	Q17RC7	EXOC3L4
ref0002550	1516500	5.62936e-11	23482	P08069	IGF1R
ref0002456	35995500	5.67108e-11	20697	Q8N3G9	TMEM130
ref0001695	10830500	5.78692e-11	0	Q96PZ7	CSMD1
ref0001090	3552000	5.81916e-11	0	Q5T5N4	C6orf118
ref0002645	3845500	5.87212e-11	0	Q8TE57	ADAMTS16
ref0002391	438500	6.00567e-11	3870	Q5VZP5	STYXL2
ref0002783	351000	6.1439e-11	0	O94887	FARP2
ref0000438	13304500	6.23593e-11	24316	O14782	KIF3C
ref0002788	1385000	6.52903e-11	15253	O00206	TLR4
ref0000335	4308000	6.59517e-11	0	Q9Y3R5	DOP1B
ref0000259	7555000	6.65059e-11	0	O95819	MAP4K4
ref0001279	23239500	6.82129e-11	5200	P60981	DSTN
ref0002754	13634500	7.07945e-11	14470	Q92902	HPS1
ref0001279	15280000	7.13807e-11	3592	P21283	ATP6V1C1
ref0002783	1255000	7.24905e-11	10062	Q8NHW6	OTOS
ref0002869	408500	7.54828e-11	18352	P04921	GYPC
ref0002500	20565500	7.55538e-11	1447	P25963	NFKBIA
ref0001771	40500	7.66892e-11	2508	Q13241	KLRD1
ref0002388	12126500	7.76411e-11	5311	A1A5C7	SLC22A23
ref0000068	621500	7.90789e-11	1060	Q9NWQ8	PAG1
ref0000461	36027500	8.41547e-11	0	Q96D42	HAVCR1
ref0001924	3323500	8.43443e-11	13302	A6NKG5	RTL1
ref0000357	4545000	8.65357e-11	5596	P82279	CRB1
ref0000312	4735000	9.01971e-11	0	P47211	GALR1
ref0002547	3146500	9.09535e-11	0	Q9BXY5	CAPS2
ref0001931	991000	9.12652e-11	5365	Q9BXT8	RNF17
ref0000335	8045000	9.24558e-11	0	Q9Y215	COLQ
ref0002788	12760500	9.51936e-11	7373	P46777	RPL5
ref0001279	14099000	1.03394e-10	19114	Q9Y561	LRP12
ref0002244	6987500	1.05655e-10	0	Q8NC56	LEMD2
ref0000551	223000	1.0703e-10	0	Q70EK8	USP53
ref0000837	2469500	1.07433e-10	9515	Q96AH8	RAB7B
ref0001199	6390500	1.10788e-10	0	Q14123	PDE1C
ref0002196	12452500	1.16426e-10	0	Q96PP9	GBP4
ref0001090	27198000	1.17681e-10	13539	P15260	IFNGR1
ref0000330	13741000	1.18966e-10	20511	Q9NPA1	KCNMB3
ref0000779	182500	1.20116e-10	5900	P23588	EIF4B
ref0000881	8298000	1.23168e-10	0	O95236	APOL3
ref0000889	3217500	1.25457e-10	0	A8MVW5	HEPACAM2
ref0002644	7312500	1.25491e-10	3879	Q86UR5	RIMS1
ref0001618	4551000	1.256e-10	0	P16234	PDGFRA
ref0002788	39362500	1.27768e-10	0	P06858	LPL
ref0002067	7540000	1.29157e-10	10233	U3KPV4	A3GALT2
ref0000440	23928500	1.29525e-10	0	Q9BU68	PRR15L
ref0000102	3602500	1.29539e-10	22383	Q05901	CHRNB3
ref0002149	1050000	1.30458e-10	22765	Q5VU97	CACHD1
ref0001666	2769500	1.30653e-10	0	P56199	ITGA1
ref0000849	25386500	1.31906e-10	641	Q96L15	ART5
ref0002253	36139500	1.32352e-10	24055	Q9NZR2	LRP1B
ref0002456	36573000	1.3347e-10	0	P0C881	RSPH10B
ref0002391	438000	1.33907e-10	3370	Q5VZP5	STYXL2
ref0002083	7090500	1.35538e-10	0	Q9NS39	ADARB2
ref0002232	15315500	1.37702e-10	0	Q9UPI3	FLVCR2
ref0000547	5437000	1.42611e-10	23934	Q5T8A7	PPP1R26
ref0001069	9263500	1.46057e-10	0	Q8IYY4	DZIP1L
ref0002550	430500	1.57568e-10	0	Q8TE56	ADAMTS17
ref0002419	14489500	1.65452e-10	8954	O43312	MTSS1
ref0000384	12426000	1.66731e-10	17622	Q96P68	OXGR1
ref0000262	100500	1.70778e-10	3972	P01569	IFNA5
ref0002556	6652000	1.73964e-10	0	Q96AM1	MRGPRF
ref0000384	13747000	1.75362e-10	0	O15439	ABCC4
ref0001090	27274000	1.75765e-10	11797	Q9UHF4	IL20RA
ref0001199	5796500	1.763e-10	2760	P41586	ADCYAP1R1
ref0000856	1141500	1.76911e-10	6454	Q6ZTA4	TRIM67
ref0002869	2274500	1.78583e-10	20438	Q8WYK1	CNTNAP5
ref0000184	15669500	1.87624e-10	0	Q9NP91	SLC6A20
ref0002507	3023000	1.91873e-10	1090	P83110	HTRA3
ref0001825	13497500	1.94024e-10	13373	P31327	CPS1
ref0002754	18477500	1.94123e-10	0	Q9UMD9	COL17A1
ref0001414	969500	1.955e-10	6457	Q53GG5	PDLIM3
ref0001151	1477500	1.98681e-10	10086	Q8TDW7	FAT3
ref0002391	9637500	1.98878e-10	10306	P12319	FCER1A
ref0000239	5502000	2.03234e-10	18847	P27797	CALR
ref0002232	16205500	2.03613e-10	839	O95718	ESRRB
ref0000146	8424000	2.08212e-10	12038	Q12889	OVGP1
ref0001904	1513500	2.15325e-10	0	O95427	PIGN
ref0002668	1865500	2.19899e-10	12775	P49662	CASP4
ref0002550	1539500	2.20515e-10	482	P08069	IGF1R
ref0000845	14002500	2.21191e-10	0	Q9NQ89	C12orf4
ref0000849	2834500	2.27953e-10	0	O14683	TP53I11
ref0000154	2062000	2.33425e-10	0	O75343	GUCY1B2
ref0002783	1573000	2.34059e-10	1060	O95299	NDUFA10
ref0000438	13305000	2.34187e-10	23816	O14782	KIF3C
ref0001666	2787500	2.50143e-10	0	P56199	ITGA1
ref0000440	5994000	2.52801e-10	0	Q9BSA4	TTYH2
ref0000279	3336500	2.57793e-10	0	Q68CZ2	TNS3
ref0001370	3408000	2.60772e-10	2209	Q9UKL6	PCTP
ref0001825	24817000	2.63985e-10	21783	Q15111	PLCL1
ref0002500	11392000	2.65496e-10	0	Q7Z6J6	FRMD5
ref0001904	11873500	2.81948e-10	0	Q9ULV0	MYO5B
ref0002419	9857000	2.84027e-10	0	Q9ULH1	ASAP1
ref0001090	27389000	2.85935e-10	15142	Q5M8T2	SLC35D3
ref0002500	9099500	2.90725e-10	12029	Q7Z4L0	COX8C
ref0002788	3955500	2.97273e-10	0	P24821	TNC
ref0000547	5436000	2.97601e-10	24934	Q5T8A7	PPP1R26
ref0000297	2596500	3.06108e-10	13701	Q5W0A0	ERICH6B
ref0001662	193500	3.08782e-10	13008	O15439	ABCC4
ref0000461	31297500	3.10171e-10	13947	Q16445	GABRA6
ref0001370	2883500	3.19643e-10	11307	Q15546	MMD
ref0002453	1888500	3.20762e-10	0	A4D1U4	DENND11
ref0001904	9261500	3.25656e-10	16871	P06748	NPM1
ref0002250	6936500	3.25762e-10	10456	O75901	RASSF9
ref0000384	13739500	3.3037e-10	0	O15439	ABCC4
ref0000440	464500	3.35465e-10	23076	Q9UF02	CACNG5
ref0002456	20153000	3.43961e-10	0	P51168	SCNN1B
ref0000881	12400500	3.56891e-10	0	Q33E94	RFX4
ref0001192	1520500	3.65992e-10	2723	P20338	RAB4A
ref0002752	2492000	3.67306e-10	10434	Q7Z5S9	TMEM144
ref0002813	16028500	3.70915e-10	0	Q14185	DOCK1
ref0000505	16372500	3.7274e-10	19627	Q7Z6B7	SRGAP1
ref0000262	2597000	3.79858e-10	0	Q8IYX7	SAXO1
ref0000102	2837500	3.80913e-10	0	Q9H788	SH2D4A
ref0000791	572500	3.83555e-10	0	P0DJD9	PGA5
ref0002813	5153500	3.85987e-10	0	Q9BX40	LSM14B
ref0000450	3002000	3.87553e-10	18148	Q9BQ31	KCNS3
ref0000889	7511000	3.91757e-10	4444	P08243	ASNS
ref0000438	6838500	3.91793e-10	14168	P61024	CKS1B
ref0001904	15809500	3.95587e-10	3466	Q13336	SLC14A1
ref0001199	3882500	4.13622e-10	8453	Q02930	CREB5
ref0000184	17175500	4.15802e-10	11401	P30531	SLC6A1
ref0000889	19577000	4.26819e-10	5947	Q15672	TWIST1
ref0002550	417500	4.28565e-10	11837	Q8TE56	ADAMTS17
ref0001545	16787500	4.30154e-10	12576	Q3ZCW2	LGALSL
ref0001816	34289500	4.31227e-10	5787	Q8TCY9	URGCP
ref0002507	3493500	4.36525e-10	0	Q96PQ0	SORCS2
ref0002674	2706500	4.38049e-10	0	Q9BRQ4	CFAP300
ref0002460	1130500	4.39897e-10	0	Q9UHX3	ADGRE2
ref0001155	22332000	4.44453e-10	0	Q9ULD0	OGDHL
ref0002516	4892000	4.46382e-10	19466	O75752	B3GALNT1
ref0000164	6133500	4.49377e-10	0	Q14108	SCARB2
ref0002752	96500	4.52788e-10	24125	P43234	CTSO
ref0001090	13526000	4.63875e-10	5772	Q9UKT4	FBXO5
ref0001994	11312000	4.64523e-10	0	Q9Y4I1	MYO5A
ref0000881	14936000	4.67044e-10	0	Q8WWQ8	STAB2
ref0000438	7134000	4.6767e-10	20250	Q86TI0	TBC1D1
ref0002645	3811500	4.67863e-10	0	Q8TE57	ADAMTS16
ref0002788	33721500	4.67955e-10	0	Q9H7D0	DOCK5
ref0001666	605500	4.80019e-10	0	D6RGH6	MCIDAS
ref0000335	8058500	4.80252e-10	0	Q9Y215	COLQ
ref0001090	13471500	4.87143e-10	0	Q9UGC6	RGS17
ref0002645	15314000	4.8718e-10	0	Q15544	TAF11
ref0002788	1385500	5.03251e-10	15753	O00206	TLR4
ref0001538	1822500	5.07635e-10	21867	P55085	F2RL1
ref0002419	7743000	5.09998e-10	0	P01266	TG
ref0001695	11716000	5.19701e-10	17210	P54296	MYOM2
ref0002550	13288500	5.32758e-10	6608	Q96S97	MYADM
ref0001816	21126000	5.41201e-10	22400	Q9UFP1	GASK1A
ref0000845	12881000	5.47492e-10	0	Q15561	TEAD4
ref0002192	1787500	5.59335e-10	10714	Q8TAK6	OLIG1
ref0002645	16863500	5.6733e-10	0	Q13634	CDH18
ref0002456	6222500	5.6866e-10	9904	Q9NWB1	RBFOX1
ref0000384	12548500	5.80423e-10	5038	Q8IZP7	HS6ST3
ref0000164	1005500	5.81945e-10	10411	A1E959	ODAM
ref0002668	2018500	5.82656e-10	2022	O14950	MYL12B
ref0000384	13738500	5.96299e-10	379	O15439	ABCC4
ref0000902	3157500	6.15907e-10	8393	P02794	FTH1
ref0000279	3381500	6.16009e-10	0	Q68CZ2	TNS3
ref0002232	16516000	6.17843e-10	8605	Q0VAA2	LRRC74A
ref0000837	1716500	6.20823e-10	7606	P49137	MAPKAPK2
ref0002510	990000	6.27977e-10	0	Q7Z6J0	SH3RF1
ref0001904	21023000	6.54515e-10	0	P25391	LAMA1
ref0000856	294500	6.59281e-10	15594	Q9NZ56	FMN2
ref0002244	6405500	6.70979e-10	9985	P25440	BRD2
ref0002813	4953500	6.73652e-10	0	O14639	ABLIM1
ref0001825	14702500	6.91458e-10	22763	P07320	CRYGD
ref0001350	786500	6.91827e-10	0	Q86YF9	DZIP1
ref0000457	6801000	6.93079e-10	0	Q8N9B8	RASGEF1A
ref0001640	10949000	7.12219e-10	18091	Q9ULH4	LRFN2
ref0002754	18608500	7.29308e-10	5253	Q8NDM7	CFAP43
ref0000791	13053000	7.29588e-10	0	Q8IVL1	NAV2
ref0000791	10829000	7.3657e-10	9975	Q6GV28	TMEM225
ref0002550	12948000	7.53289e-10	6069	Q96S97	MYADM
ref0002419	8362500	7.57639e-10	0	O43525	KCNQ3
ref0000892	4194500	7.62648e-10	0	Q8WY07	SLC7A3
ref0002083	82000	7.67987e-10	11347	Q5TFQ8	SIRPB1
ref0001695	12125000	7.71514e-10	23529	Q9P1A6	DLGAP2
ref0002875	7161000	7.84902e-10	2928	Q09028	RBBP4
ref0001898	2173000	7.91808e-10	1417	P31644	GABRA5
ref0002391	9189500	8.04543e-10	9148	Q9BVJ7	DUSP23
ref0000457	4746500	8.14273e-10	10074	Q92526	CCT6B
ref0001746	6378000	8.16245e-10	0	P48230	TM4SF4
ref0000505	15889000	8.27744e-10	4212	Q86WH2	RASSF3
ref0000275	107000	8.4707e-10	0	Q9UIB8	CD84
ref0000330	14094500	8.49775e-10	24359	Q92995	USP13
ref0000259	10492500	8.61497e-10	23437	Q16281	CNGA3
ref0002522	14500	8.67524e-10	2341	A6NLI5	TRIM64C
ref0001786	12508500	8.71447e-10	0	Q08828	ADCY1
ref0002232	15315000	8.88958e-10	0	Q9UPI3	FLVCR2
ref0000413	386500	8.90822e-10	16044	P49802	RGS7
ref0000146	8276500	9.04298e-10	0	Q9BZP6	CHIA
ref0001545	16089000	9.0453e-10	0	P61160	ACTR2
ref0002485	5693500	9.13692e-10	2519	#N/A	#N/A
ref0002250	6927000	9.29166e-10	12764	Q9HC38	GLOD4
ref0000075	1778000	9.29228e-10	0	Q49MG5	MAP9
ref0002083	5019000	9.37512e-10	18214	Q8WUT4	LRRN4
ref0001634	7481500	9.49557e-10	22395	Q9ULB5	CDH7
ref0000357	5125000	9.63895e-10	0	P15529	CD46
ref0001069	14057000	9.74902e-10	1872	P15880	RPS2
ref0002783	183000	9.79735e-10	0	Q8N465	D2HGDH
ref0002510	257000	1.0204e-09	24222	Q5SR56	MFSD14B
ref0002645	37363000	1.02676e-09	20335	Q4G0S7	CCDC152
ref0002522	15000	1.03045e-09	1841	A6NLI5	TRIM64C
ref0002391	9737500	1.03579e-09	16418	Q16570	ACKR1
ref0002253	425000	1.04958e-09	0	Q8WZ42	TTN
ref0001634	6005000	1.09081e-09	2529	P48595	SERPINB10
ref0001090	27388500	1.09371e-09	14642	Q5M8T2	SLC35D3
ref0001695	6921000	1.10592e-09	7989	P51674	GPM6A
ref0002232	12634500	1.11116e-09	678	Q92784	DPF3
ref0001924	2044500	1.1153e-09	1184	A6NGJ6	TRIM64
ref0000690	78500	1.11623e-09	13963	Q9H2X0	CHRD
ref0001199	3887000	1.13129e-09	12953	Q02930	CREB5
ref0000837	2443500	1.13581e-09	0	Q96AH8	RAB7B
ref0000159	3822000	1.15757e-09	0	P57081	WDR4
ref0002547	3868500	1.16663e-09	20403	Q96GX2	ATXN7L3B
ref0000025	9549000	1.16764e-09	0	P17693	HLA-G
ref0002550	13760500	1.19428e-09	0	P08910	ABHD2
ref0002391	7939500	1.21152e-09	0	Q8WWU7	ITLN2
ref0000505	12400000	1.2124e-09	24791	Q8TC05	MDM1
ref0001545	16787000	1.21632e-09	12076	Q3ZCW2	LGALSL
ref0002456	961500	1.22111e-09	3157	Q96C01	FAM136A
ref0000335	4300500	1.22314e-09	6790	Q9Y3R5	DOP1B
ref0000384	1695000	1.22701e-09	7025	Q9Y2B9	PKIG
ref0002510	8757000	1.24781e-09	0	Q9NQT8	KIF13B
ref0002783	1573500	1.25043e-09	1560	O95299	NDUFA10
ref0002331	128500	1.26898e-09	5837	Q13136	PPFIA1
ref0001069	15248000	1.27167e-09	1310	P15309	ACP3
ref0001931	6065500	1.29527e-09	0	O75110	ATP9A
ref0002391	10066000	1.29939e-09	0	Q96KK4	OR10C1
ref0002456	31457500	1.33089e-09	3324	P14598	NCF1
ref0001062	3993500	1.3371e-09	22219	Q96NH3	TBC1D32
ref0001148	5590000	1.33757e-09	2657	Q6P9B6	MEAK7
ref0002253	24538000	1.34031e-09	0	Q96PY5	FMNL2
ref0001695	6596000	1.35456e-09	10624	P61009	SPCS3
ref0000335	8710000	1.38239e-09	0	Q8N3T1	GALNT15
ref0001904	3900000	1.39595e-09	16109	Q9HCE3	ZNF532
ref0001151	585500	1.40886e-09	23020	Q9C0D2	CEP295
ref0000547	4309500	1.41836e-09	0	P52735	VAV2
ref0001545	12688500	1.42228e-09	0	P42331	ARHGAP25
ref0000330	14094000	1.42673e-09	24859	Q92995	USP13
ref0000371	1471500	1.4277e-09	22638	Q9Y277	VDAC3
ref0002008	9390000	1.4383e-09	17649	Q9Y4C8	RBM19
ref0002547	3196500	1.44109e-09	15666	Q9BXY5	CAPS2
ref0000892	4072500	1.44622e-09	4745	Q8WY07	SLC7A3
ref0002485	868000	1.44721e-09	21682	Q9UGJ0	PRKAG2
ref0000570	541000	1.4644e-09	8394	Q8N609	TRAM1L1
ref0000849	12416000	1.47802e-09	0	Q9H0A0	NAT10
ref0000547	4305000	1.53051e-09	0	P52735	VAV2
ref0001414	13769500	1.55006e-09	24042	Q9BV47	DUSP26
ref0001956	233000	1.56699e-09	0	O15439	ABCC4
ref0001545	40676000	1.5715e-09	17762	Q6ZMW3	EML6
ref0000791	10825500	1.60082e-09	13475	Q6GV28	TMEM225
ref0001836	2739500	1.60959e-09	0	Q8NGQ6	OR9I1
ref0002507	6201500	1.61294e-09	8360	Q14512	FGFBP1
ref0000998	4093500	1.61531e-09	5959	H3BTG2	TEX46
ref0001924	3324500	1.61813e-09	14302	A6NKG5	RTL1
ref0000164	4149000	1.61966e-09	6192	P02776	PF4
ref0002196	437500	1.63956e-09	22461	Q96PB7	OLFM3
ref0002196	17625000	1.66825e-09	6016	Q6ZT98	TTLL7
ref0002547	3096000	1.6825e-09	0	Q6UWM5	GLIPR1L1
ref0000440	30891000	1.69209e-09	0	Q9BQ52	ELAC2
ref0002456	962000	1.69543e-09	3657	Q96C01	FAM136A
ref0001468	22825500	1.71005e-09	7604	Q5JW98	CALHM4
ref0000259	8633000	1.7655e-09	0	Q1L5Z9	LONRF2
ref0002608	4358000	1.7939e-09	19263	A6NHC0	CAPN8
ref0000773	5105000	1.80541e-09	6881	P05496	ATP5MC1
ref0002608	8021500	1.81349e-09	10470	Q9H5Q4	TFB2M
ref0002645	14607000	1.82587e-09	0	Q9HD67	MYO10
ref0001192	484500	1.83265e-09	0	Q8N414	PGBD5
ref0000330	21553500	1.83357e-09	1833	Q5QGT7	RTP2
ref0000371	10303000	1.83485e-09	9572	Q9NZD8	SPG21
ref0001090	7850000	1.83498e-09	17612	Q9BTD8	RBM42
ref0000849	18910000	1.84264e-09	13170	O75936	BBOX1
ref0001279	27017000	1.88949e-09	21276	O43353	RIPK2
ref0000799	3215000	1.89386e-09	0	Q9BXS5	AP1M1
ref0001545	12727500	1.92807e-09	24980	P42331	ARHGAP25
ref0000856	103500	1.94186e-09	0	P27448	MARK3
ref0002644	2096500	1.95718e-09	0	Q9BUJ2	HNRNPUL1
ref0000440	22805000	1.97622e-09	0	Q8IUK5	PLXDC1
ref0002192	20707500	1.9936e-09	19576	P57052	RBM11
ref0000279	3337000	2.01644e-09	0	Q68CZ2	TNS3
ref0001192	699500	2.02517e-09	23017	P52292	KPNA2
ref0002837	3896500	2.07994e-09	9426	P43146	DCC
ref0001350	766000	2.11061e-09	18609	P54756	EPHA5
ref0000547	4240500	2.20004e-09	0	Q9UL12	SARDH
ref0001666	2787000	2.21018e-09	0	P56199	ITGA1
ref0000146	6651500	2.21424e-09	5095	Q01433	AMPD2
ref0002869	8058000	2.22457e-09	0	Q9UEW3	MARCO
ref0002556	6651500	2.25013e-09	365	Q96AM1	MRGPRF
ref0001876	1800000	2.26029e-09	0	Q96FL9	GALNT14
ref0001192	446000	2.29284e-09	22083	Q8N414	PGBD5
ref0000799	2502500	2.30936e-09	4616	Q8IZJ3	CPAMD8
ref0000881	16023000	2.31688e-09	8085	P05019	IGF1
ref0002547	2956500	2.33222e-09	751	Q13601	KRR1
ref0001904	3610500	2.33243e-09	694	P49257	LMAN1
ref0000849	1931500	2.36191e-09	4487	Q9UQF2	MAPK8IP1
ref0001062	925000	2.40238e-09	3728	Q7Z2Q7	LRRC70
ref0000677	7259500	2.43967e-09	22313	Q9H5Y7	SLITRK6
ref0002788	23032500	2.47408e-09	0	Q5JVG2	ZNF484
ref0000440	22866000	2.51092e-09	0	Q8IUK5	PLXDC1
ref0001662	220000	2.53292e-09	8515	O15439	ABCC4
ref0001545	1983500	2.53386e-09	0	Q53T59	HS1BP3
ref0001192	445500	2.58868e-09	22583	Q8N414	PGBD5
ref0000881	7243500	2.61471e-09	0	P15153	RAC2
ref0002644	882500	2.63539e-09	0	P60228	EIF3E
ref0000457	6817500	2.6699e-09	12521	Q8N9B8	RASGEF1A
ref0001468	22545000	2.69813e-09	9876	Q5TFE4	NT5DC1
ref0000427	48000	2.70335e-09	1118	A6NGJ6	TRIM64
ref0001155	4732500	2.70346e-09	0	Q2TB90	HKDC1
ref0001234	35011000	2.70743e-09	0	P16519	PCSK2
ref0002788	8183000	2.762e-09	14956	Q5JTZ5	C9orf152
ref0002550	1737500	2.78416e-09	0	P08069	IGF1R
ref0000547	5099500	2.85416e-09	0	O00602	FCN1
ref0000438	12478000	2.85803e-09	11906	Q6ZWB6	KCTD8
ref0001398	8815500	2.86464e-09	12993	Q86U42	PABPN1
ref0001468	10028500	2.87733e-09	21720	Q9Y693	LHFPL6
ref0002192	455000	2.90461e-09	23122	Q9Y6J6	KCNE2
ref0001090	27291000	2.91071e-09	0	Q9UHF4	IL20RA
ref0002008	9389500	2.93656e-09	18149	Q9Y4C8	RBM19
ref0002391	9145500	2.94725e-09	987	Q6DN72	FCRL6
ref0002752	2779000	2.97256e-09	0	Q9HBX9	RXFP1
ref0000505	16351000	3.01681e-09	0	Q7Z6B7	SRGAP1
ref0001370	21852500	3.04596e-09	0	Q86YT5	SLC13A5
ref0000998	6915000	3.05663e-09	0	P18124	RPL7
ref0002008	4626500	3.06393e-09	0	Q8IUG5	MYO18B
ref0000384	13787500	3.12522e-09	10329	O15439	ABCC4
ref0002507	3455500	3.13432e-09	0	Q8N556	AFAP1
ref0002813	7461000	3.16748e-09	0	Q05940	SLC18A2
ref0001640	3402500	3.16769e-09	0	P07205	PGK2
ref0000773	5144500	3.17124e-09	449	P10515	DLAT
ref0002391	9688500	3.17568e-09	3142	P02743	APCS
ref0000384	13744500	3.19013e-09	0	O15439	ABCC4
ref0000146	1872000	3.19829e-09	0	O75787	ATP6AP2
ref0001398	1828000	3.20089e-09	0	Q6MZW2	FSTL4
ref0001904	4247000	3.22203e-09	0	Q86TB3	ALPK2
ref0001904	11812000	3.2536e-09	14825	Q9ULV0	MYO5B
ref0001350	771500	3.26486e-09	14597	Q86YF9	DZIP1
ref0001956	1099000	3.29153e-09	4170	O15439	ABCC4
ref0000892	4072000	3.35108e-09	4461	Q8WY07	SLC7A3
ref0002752	826000	3.40412e-09	22814	Q9NRA1	PDGFC
ref0000881	17173500	3.43843e-09	0	Q32M45	ANO4
ref0000384	10866500	3.4405e-09	0	Q9BZ29	DOCK9
ref0002550	7471000	3.47897e-09	0	O14647	CHD2
ref0002788	1360500	3.4842e-09	3135	O00206	TLR4
ref0002391	9742000	3.48607e-09	11918	Q16570	ACKR1
ref0002232	12610000	3.49168e-09	13943	Q92784	DPF3
ref0000849	40390000	3.50483e-09	23047	P48547	KCNC1
ref0002244	5746000	3.53654e-09	0	Q9BTT6	LRRC1
ref0002550	428000	3.68292e-09	1337	Q8TE56	ADAMTS17
ref0002192	324000	3.70231e-09	12798	P53805	RCAN1
ref0001766	10911000	3.70335e-09	0	Q9UBC3	DNMT3B
ref0002846	2716000	3.70566e-09	2909	P21728	DRD1
ref0001398	3814500	3.7408e-09	0	Q6ZNK6	TIFAB
ref0002550	20597500	3.81792e-09	18314	Q9HCF6	TRPM3
ref0001766	164000	3.825e-09	0	Q9BTX7	TTPAL
ref0001234	29181000	3.87332e-09	0	P08670	VIM
ref0002500	4683000	3.88862e-09	4037	P62906	RPL10A
ref0001994	11269000	3.89092e-09	0	Q9Y4I1	MYO5A
ref0000881	6570000	3.90544e-09	16641	Q6XYQ8	SYT10
ref0000837	4109500	3.94285e-09	0	Q9Y2H5	PLEKHA6
ref0001816	35736500	3.97026e-09	8503	Q8NH87	OR9G1
ref0000335	5259000	3.99718e-09	0	O14972	VPS26C
ref0001234	39133500	4.00577e-09	2235	O60676	CST8
ref0001931	6314500	4.01531e-09	608	Q8N5G0	SMIM20
ref0000335	8653500	4.05255e-09	24637	Q8N3T1	GALNT15
ref0001468	22599000	4.2807e-09	1750	Q9H0U9	TSPYL1
ref0000259	5140000	4.29048e-09	0	P82933	MRPS9
ref0000889	19600500	4.32341e-09	553	Q96RJ6	FERD3L
ref0001634	1133500	4.32692e-09	0	Q9P2X0	DPM3
ref0000438	7882000	4.35646e-09	0	Q8IWE2	FAM114A1
ref0000335	8061000	4.44066e-09	0	Q9Y215	COLQ
ref0000184	20322000	4.46356e-09	0	P98095	FBLN2
ref0000147	641500	4.48788e-09	13004	Q8IU60	DCP2
ref0002754	18368000	4.50033e-09	8194	Q9H668	STN1
ref0001414	8698500	4.53103e-09	9767	Q9P272	TRMT9B
ref0001069	6378500	4.54133e-09	14797	Q9H4D0	CLSTN2
ref0000791	932000	4.56731e-09	0	P0DJD7	PGA4
ref0002645	8646500	4.59982e-09	0	Q96C74	ROPN1L
ref0002547	3165500	4.61956e-09	0	Q9BXY5	CAPS2
ref0001350	556500	4.69367e-09	10924	P54756	EPHA5
ref0002699	3064500	4.70191e-09	9192	P02794	FTH1
ref0000384	6655500	4.70717e-09	14044	P19338	NCL
ref0000239	10838000	4.74042e-09	0	P07358	C8B
ref0002556	7303000	4.77609e-09	7810	Q13009	TIAM1
ref0002869	5981000	4.86801e-09	24276	Q9NZI6	TFCP2L1
ref0000075	503500	4.87007e-09	758	Q6V1P9	DCHS2
ref0000547	4174500	4.88455e-09	4505	P09172	DBH
ref0000547	4309000	4.95068e-09	0	P52735	VAV2
ref0001924	503000	4.96817e-09	0	P53634	CTSC
ref0002419	4119000	4.97019e-09	0	Q49AJ0	FAM135B
ref0000159	3822500	4.97041e-09	0	P57081	WDR4
ref0002788	23772500	5.02084e-09	0	P37058	HSD17B3
ref0001904	1337500	5.11075e-09	12523	Q9Y6Q6	TNFRSF11A
ref0000647	1592500	5.11245e-09	0	Q13322	GRB10
ref0000998	5464500	5.12429e-09	0	Q9UKA8	RCAN3
ref0000849	10347500	5.12677e-09	0	Q6MZQ0	PRR5L
ref0000440	20591500	5.13904e-09	0	P54257	HAP1
ref0001695	10886500	5.15181e-09	0	Q96PZ7	CSMD1
ref0001234	35447000	5.19191e-09	6098	Q9BQP7	MGME1
ref0000330	2682000	5.23936e-09	2369	Q15813	TBCE
ref0001148	7822500	5.24188e-09	1149	Q8WYQ9	ZCCHC14
ref0000259	5136500	5.29346e-09	0	P82933	MRPS9
ref0002460	1127000	5.35422e-09	0	Q9UHX3	ADGRE2
ref0000146	4534000	5.46111e-09	801	Q9Y2I2	NTNG1
ref0002630	4920000	5.49679e-09	475	Q9BY84	DUSP16
ref0001766	70000	5.54558e-09	23406	Q9Y2B9	PKIG
ref0002500	8526500	5.59143e-09	14305	Q96Q27	ASB2
ref0000371	113000	5.61651e-09	0	P15104	GLUL
ref0002391	477000	5.63118e-09	24570	P63135	ERVK-7
ref0000279	1944500	5.70019e-09	23863	A4D1E1	ZNF804B
ref0000837	963000	5.74319e-09	23393	P08174	CD55
ref0000856	5949000	5.76205e-09	8282	Q8WWZ3	EDARADD
ref0001155	23136500	5.80264e-09	0	A0PK05	TMEM72
ref0002253	4215000	5.82903e-09	0	P15882	CHN1
ref0000845	5217000	5.86251e-09	4041	Q9Y512	SAMM50
ref0002510	15314500	5.89882e-09	0	Q96LT7	C9orf72
ref0001640	399000	5.92173e-09	3250	P79483	HLA-DRB3
ref0002645	14604000	5.9334e-09	0	Q9HD67	MYO10
ref0000335	7336000	5.98093e-09	0	A6NMZ7	COL6A6
ref0002500	4682500	6.00324e-09	4537	P62906	RPL10A
ref0000845	13347500	6.03052e-09	2147	Q9BSW2	CRACR2A
ref0001931	856000	6.0511e-09	3822	P49223	SPINT3
ref0002624	11968000	6.08411e-09	3535	Q8NF50	DOCK8
ref0001746	361000	6.0902e-09	20872	Q4KWH8	PLCH1
ref0002788	12760000	6.1525e-09	6873	P46777	RPL5
ref0000384	1695500	6.33711e-09	7525	Q9Y2B9	PKIG
ref0000357	9835500	6.48218e-09	8601	P27635	RPL10
ref0000845	16353500	6.52116e-09	0	Q86VB7	CD163
ref0001836	2737000	6.53742e-09	1870	Q8NGQ6	OR9I1
ref0000889	3913500	6.55414e-09	0	O15155	BET1
ref0000102	2926000	6.63886e-09	24826	Q8TDX6	CSGALNACT1
ref0001148	3440000	6.67172e-09	2764	P16885	PLCG2
ref0002547	3869500	6.70802e-09	21403	Q96GX2	ATXN7L3B
ref0000791	1428000	6.77654e-09	7632	Q92543	SNX19
ref0000384	12549500	6.81892e-09	4038	Q8IZP7	HS6ST3
ref0000547	5502000	7.00114e-09	0	P31025	LCN1
ref0000845	5044000	7.03232e-09	0	Q9HBI0	PARVG
ref0000335	11701000	7.08489e-09	0	O95167	NDUFA3
ref0000799	3215500	7.09915e-09	0	Q9BXS5	AP1M1
ref0002788	21944500	7.1147e-09	0	O75151	PHF2
ref0001199	3886500	7.13524e-09	12453	Q02930	CREB5
ref0002788	20811500	7.16856e-09	0	Q01974	ROR2
ref0001151	1441000	7.20835e-09	6142	Q8TDW7	FAT3
ref0002712	5240000	7.21227e-09	795	Q92900	UPF1
ref0000555	4060000	7.30474e-09	20183	Q6PF06	TRMT10B
ref0000086	8919000	7.35503e-09	0	Q01484	ANK2
ref0002788	33846000	7.43473e-09	0	Q9H7D0	DOCK5
ref0000384	801500	7.44436e-09	0	P98196	ATP11A
ref0001062	924500	7.45914e-09	3228	Q7Z2Q7	LRRC70
ref0001155	23139500	7.64774e-09	0	A0PK05	TMEM72
ref0002788	31445500	7.77173e-09	3695	Q99933	BAG1
ref0001062	3993000	7.78908e-09	21719	Q96NH3	TBC1D32
ref0000849	11229000	7.80331e-09	0	Q6UXH9	PAMR1
ref0001695	10886000	7.84908e-09	0	Q96PZ7	CSMD1
ref0001279	9162000	7.87777e-09	24121	Q9NX95	SYBU
ref0001886	6161500	8.00959e-09	0	Q68DQ2	CRYBG3
ref0000547	5105500	8.02156e-09	0	O00602	FCN1
ref0001898	3050500	8.02281e-09	16272	Q99928	GABRG3
ref0002869	1582000	8.16495e-09	16767	P78332	RBM6
ref0001090	33684000	8.19528e-09	8290	Q9UN72	PCDHA7
ref0001836	2737500	8.19985e-09	1370	Q8NGQ6	OR9I1
ref0000357	24967000	8.23428e-09	0	Q5VWM4	PRAMEF8
ref0002788	33802000	8.23697e-09	0	Q9H7D0	DOCK5
ref0000998	2572000	8.24798e-09	0	P42892	ECE1
ref0000849	50237500	8.33709e-09	4783	P46098	HTR3A
ref0001151	1902000	8.40771e-09	8052	Q15019	SEPTIN2
ref0002250	1764000	8.41136e-09	0	Q3ZCN5	OTOGL
ref0000438	13321000	8.41258e-09	7816	O14782	KIF3C
ref0000146	7451500	8.42035e-09	3619	P58294	PROK1
ref0001545	12536500	8.44587e-09	3255	Q9NS71	GKN1
ref0001279	29484000	8.45456e-09	0	Q8N8Y2	ATP6V0D2
ref0001155	24625500	8.53959e-09	0	Q07817	BCL2L1
ref0000357	7817500	8.62299e-09	1414	P39023	RPL3
ref0001139	2701000	8.6771e-09	0	P62312	LSM6
ref0000438	11211500	8.68614e-09	18491	A8MXD5	GRXCR1
ref0002244	5749500	8.71818e-09	0	Q9BTT6	LRRC1
ref0002008	12040500	8.79832e-09	4581	Q96BS2	TESC
ref0001640	3447500	8.88858e-09	0	P16562	CRISP2
ref0001062	9613500	8.90104e-09	5454	Q5TF21	SOGA3
ref0002788	33772000	9.07254e-09	0	Q9H7D0	DOCK5
ref0001825	574500	9.19398e-09	0	Q9H9J2	MRPL44
ref0002253	9287000	9.20967e-09	0	Q8IVI9	NOSTRIN
ref0001816	35749000	9.2473e-09	2585	Q8NH87	OR9G1
ref0002788	33698000	9.25393e-09	0	P01148	GNRH1
ref0001151	942500	9.26413e-09	20655	Q05D60	DEUP1
ref0002500	8051000	9.36795e-09	0	P01011	SERPINA3
ref0001271	1009000	9.3784e-09	1117	P62244	RPS15A
ref0002556	8449000	9.40133e-09	21978	P62736	ACTA2
ref0001090	32048500	9.41592e-09	18380	O14638	ENPP3
ref0001695	11922500	9.45794e-09	12132	O15013	ARHGEF10
ref0002645	6313500	9.46553e-09	0	Q9UBK8	MTRR
ref0000998	5472500	9.47206e-09	7006	Q9UKA8	RCAN3
ref0000773	385000	9.52369e-09	18599	Q86TY3	ARMH4
ref0001370	8671000	9.61002e-09	16323	Q13207	TBX2
ref0000384	13755000	9.66975e-09	0	O15439	ABCC4
ref0002456	21822000	9.69016e-09	0	O94778	AQP8
ref0002196	17637500	9.78091e-09	0	Q6ZT98	TTLL7
ref0001904	15002500	9.81294e-09	0	Q8IVV2	LOXHD1
ref0002788	19988500	9.89659e-09	9302	P43405	SYK
ref0002456	10406000	9.93711e-09	23532	Q8TEQ0	SNX29
ref0002624	10187500	1.00144e-08	18454	P55209	NAP1L1
ref0000335	11720500	1.0116e-08	15404	O95167	NDUFA3
ref0000799	2115500	1.02546e-08	5828	Q96EY5	MVB12A
ref0002846	398000	1.02756e-08	2186	Q9H2S1	KCNN2
ref0001695	11883000	1.02879e-08	0	O15013	ARHGEF10
ref0002869	6798500	1.03323e-08	3991	P09529	INHBB
ref0002388	11211000	1.0382e-08	22167	B7ZBB8	PPP1R3G
ref0001370	15246000	1.05562e-08	10881	Q86YS3	RAB11FIP4
ref0002453	10369500	1.05883e-08	0	Q9HCM2	PLXNA4
ref0000357	9597500	1.06053e-08	20772	Q8IYT1	FAM71A
ref0001155	20381000	1.06082e-08	21711	Q9BQS2	SYT15
ref0000546	4669000	1.06202e-08	0	O60306	AQR
ref0000547	5257500	1.06564e-08	6339	Q99784	OLFM1
ref0002453	1287000	1.0744e-08	16105	P63167	DYNLL1
ref0000440	2210500	1.08115e-08	0	P52564	MAP2K6
ref0000427	48500	1.08454e-08	618	A6NGJ6	TRIM64
ref0001069	16510500	1.08604e-08	15605	Q96DE0	NUDT16
ref0002547	3130500	1.09097e-08	34	Q9BXY5	CAPS2
ref0000881	14957000	1.09376e-08	0	Q8WWQ8	STAB2
ref0001234	35447500	1.11155e-08	6598	Q9BQP7	MGME1
ref0001468	8106500	1.11874e-08	14568	P63010	AP2B1
ref0002869	5501500	1.11989e-08	7983	Q9Y3U8	RPL36
ref0002391	9637000	1.1222e-08	10806	P12319	FCER1A
ref0000184	17175000	1.13513e-08	11901	P30531	SLC6A1
ref0002635	5562500	1.14026e-08	6868	Q0VF96	CGNL1
ref0002644	7312000	1.14712e-08	3379	Q86UR5	RIMS1
ref0002460	1131000	1.15163e-08	0	Q9UHX3	ADGRE2
ref0000335	475500	1.15227e-08	0	P17858	PFKL
ref0001090	31042000	1.16842e-08	0	Q6NT16	SLC18B1
ref0002391	777000	1.17178e-08	4879	P20963	CD247
ref0000384	3564500	1.1722e-08	2837	Q5VTE0	EEF1A1P5
ref0001825	886000	1.18689e-08	24471	P13521	SCG2
ref0000849	12691000	1.18878e-08	20992	P25791	LMO2
ref0002232	14258000	1.19887e-08	0	Q14767	LTBP2
ref0001279	23435000	1.2136e-08	5638	Q9Y620	RAD54B
ref0002788	23032000	1.21979e-08	0	Q5JVG2	ZNF484
ref0002303	1389500	1.23308e-08	23013	Q9ULI4	KIF26A
ref0000164	1073500	1.23657e-08	118	P07498	CSN3
ref0001876	1431000	1.2608e-08	21885	Q9NZN3	EHD3
ref0002083	68500	1.2671e-08	0	Q5TFQ8	SIRPB1
ref0002550	1520000	1.30115e-08	19982	P08069	IGF1R
ref0000547	3426500	1.31192e-08	0	Q5VT06	CEP350
ref0002192	2403500	1.31538e-08	0	O60287	URB1
ref0002510	7956000	1.31886e-08	19579	Q6UWB4	PRSS55
ref0002232	16520000	1.31941e-08	12605	Q0VAA2	LRRC74A
ref0000440	7979000	1.32021e-08	0	Q9NSC7	ST6GALNAC1
ref0001279	23386000	1.3216e-08	0	Q9Y620	RAD54B
ref0001468	22488000	1.32805e-08	9238	Q03692	COL10A1
ref0001695	11133500	1.33463e-08	18972	Q96PZ7	CSMD1
ref0001279	27017500	1.33667e-08	20776	O43353	RIPK2
ref0000413	851500	1.34005e-08	0	Q07507	DPT
ref0000845	8688500	1.34618e-08	0	Q9P0X4	CACNA1I
ref0000799	2574500	1.34946e-08	0	Q8IZJ3	CPAMD8
ref0001816	35519000	1.35585e-08	11334	Q13136	PPFIA1
ref0000889	3769500	1.35762e-08	21498	P48307	TFPI2
ref0001545	31399500	1.35886e-08	14200	P06315	IGKV5-2
ref0001148	37493000	1.3949e-08	2227	P12955	PEPD
ref0002788	1360000	1.41013e-08	3635	O00206	TLR4
ref0001199	6221500	1.41225e-08	0	Q6ZRS4	ITPRID1
ref0000312	4582500	1.41811e-08	5370	O75976	CPD
ref0001414	129500	1.41857e-08	11013	P14316	IRF2
ref0000413	387000	1.42239e-08	15544	P49802	RGS7
ref0000856	1142000	1.4367e-08	6954	Q6ZTA4	TRIM67
ref0002263	1173000	1.44028e-08	0	Q9HCE6	ARHGEF10L
ref0002550	18278500	1.44193e-08	0	Q13972	RASGRF1
ref0001931	6476000	1.44334e-08	5903	Q9NTW7	ZFP64
ref0001279	23385500	1.4443e-08	0	Q9Y620	RAD54B
ref0000845	2323000	1.46088e-08	2687	P55001	MFAP2
ref0002196	17156000	1.47032e-08	0	Q9C0K7	STRADB
ref0001811	712500	1.47254e-08	0	Q9NY99	SNTG2
ref0002478	3007000	1.47331e-08	0	Q05DH4	FHIP1A
ref0000799	3240500	1.47829e-08	0	Q9Y421	FAM32A
ref0001886	9460500	1.48822e-08	20691	Q9BZV3	IMPG2
ref0001666	2770000	1.48921e-08	0	P56199	ITGA1
ref0002124	1978000	1.49157e-08	19364	P52597	HNRNPF
ref0000546	4668500	1.52528e-08	0	O60306	AQR
ref0001148	5248000	1.5255e-08	0	A6NNN8	SLC38A8
ref0002813	16027500	1.53053e-08	0	Q14185	DOCK1
ref0000335	8239000	1.53169e-08	1396	O15084	ANKRD28
ref0001825	617500	1.53424e-08	0	Q8IWB7	WDFY1
ref0001545	40675500	1.5406e-08	17262	Q6ZMW3	EML6
ref0001192	200500	1.54975e-08	9511	Q14746	COG2
ref0002516	4891500	1.56013e-08	18966	O75752	B3GALNT1
ref0002124	7441500	1.56071e-08	6367	P08908	HTR1A
ref0000259	779000	1.56148e-08	4520	Q6QHK4	FIGLA
ref0001766	5073500	1.56416e-08	0	Q9H4H8	FAM83D
ref0002008	5872000	1.57691e-08	0	Q9H1K1	ISCU
ref0001825	13454000	1.57788e-08	17926	P31327	CPS1
ref0000881	17120500	1.58959e-08	23684	Q32M45	ANO4
ref0000438	13312000	1.59266e-08	16816	O14782	KIF3C
ref0000025	10211000	1.5951e-08	0	Q13410	BTN1A1
ref0000845	11402000	1.59727e-08	0	Q7Z3S7	CACNA2D4
ref0000889	3217000	1.59822e-08	0	A8MVW5	HEPACAM2
ref0000312	2905500	1.60141e-08	0	Q9NR30	DDX21
ref0000849	27225000	1.60188e-08	13400	Q9H2C8	OR51V1
ref0000889	3210000	1.6019e-08	3288	A8MVW5	HEPACAM2
ref0002645	34294000	1.61321e-08	10502	P98082	DAB2
ref0000845	16725000	1.65477e-08	0	Q9NR16	CD163L1
ref0001836	2542500	1.65489e-08	14393	Q8NGF6	OR10W1
ref0001695	6622000	1.65794e-08	4188	Q8WWX0	ASB5
ref0000457	6800500	1.66136e-08	0	Q8N9B8	RASGEF1A
ref0000357	9868000	1.66546e-08	0	Q86V25	VASH2
ref0000547	4249500	1.66733e-08	0	Q9UL12	SARDH
ref0001122	2033000	1.66904e-08	3185	Q7Z7B0	FILIP1
ref0001148	548500	1.71884e-08	20434	Q9NZC7	WWOX
ref0002250	1793000	1.72531e-08	9226	Q3ZCN5	OTOGL
ref0000547	3429000	1.7366e-08	0	Q5VT06	CEP350
ref0001155	23533500	1.74208e-08	21951	P48061	CXCL12
ref0001994	11311500	1.7426e-08	0	Q9Y4I1	MYO5A
ref0002788	7760000	1.75262e-08	7099	O15146	MUSK
ref0000330	8979000	1.76303e-08	21730	Q8N2Q7	NLGN1
ref0000466	777500	1.76435e-08	14383	E9PGG2	ANHX
ref0002783	3482000	1.79032e-08	0	Q9H0T7	RAB17
ref0001069	15219500	1.79226e-08	9592	P15309	ACP3
ref0002419	14489000	1.79342e-08	9454	O43312	MTSS1
ref0002196	15089500	1.79725e-08	4226	A8K7I4	CLCA1
ref0001904	34455000	1.79847e-08	3720	Q02413	DSG1
ref0000849	25427500	1.80303e-08	0	P52961	ART1
ref0000335	8070500	1.80746e-08	0	Q9Y215	COLQ
ref0000239	7259000	1.81372e-08	0	Q14114	LRP8
ref0000440	20462500	1.81767e-08	0	P53396	ACLY
ref0001192	2031500	1.82447e-08	3032	Q7L0Q8	RHOU
ref0002250	6049500	1.8281e-08	13332	Q9H2J7	SLC6A15
ref0002008	4597500	1.82878e-08	0	Q8IUG5	MYO18B
ref0000791	2171000	1.84088e-08	0	P62841	RPS15
ref0001279	29961000	1.8454e-08	11773	P07451	CA3
ref0002500	8051500	1.84794e-08	0	P01011	SERPINA3
ref0002419	7744000	1.85369e-08	0	P01266	TG
ref0000440	17181500	1.88389e-08	20944	P56703	WNT3
ref0002456	392500	1.89682e-08	14663	O75154	RAB11FIP3
ref0001904	5127500	1.90488e-08	21619	O95948	ONECUT2
ref0002510	8756500	1.9054e-08	0	Q9NQT8	KIF13B
ref0000450	1120500	1.91845e-08	15753	Q92499	DDX1
ref0001825	20507500	1.94171e-08	11073	Q6P1L5	FAM117B
ref0002456	282500	1.94301e-08	0	O15169	AXIN1
ref0001876	1459000	1.96458e-08	0	Q9NZN3	EHD3
ref0001279	26888000	1.97781e-08	0	Q9NZ56	FMN2
ref0002813	6915500	1.98186e-08	0	P54317	PNLIPRP2
ref0002788	33772500	1.98871e-08	0	Q9H7D0	DOCK5
ref0002196	2398000	1.9933e-08	12460	Q9NP74	PALMD
ref0002624	10198500	2.00447e-08	7454	P55209	NAP1L1
ref0000384	13722000	2.00916e-08	0	O15439	ABCC4
ref0001414	779500	2.01049e-08	22726	Q9H3E2	SNX25
ref0002875	8374500	2.04059e-08	23421	Q02410	APBA1
ref0000239	7259500	2.05047e-08	0	Q14114	LRP8
ref0001468	22826000	2.06455e-08	7104	Q5JW98	CALHM4
ref0000330	13741500	2.06494e-08	21011	Q9NPA1	KCNMB3
ref0001766	13353000	2.07084e-08	6539	Q9H106	SIRPD
ref0000837	2444000	2.07905e-08	0	Q96AH8	RAB7B
ref0000547	5509500	2.08689e-08	3186	P62502	LCN6
ref0000538	3613500	2.09432e-08	0	O60706	ABCC9
ref0000440	22866500	2.09883e-08	0	Q8IUK5	PLXDC1
ref0000881	17137000	2.11357e-08	7184	Q32M45	ANO4
ref0002419	14874000	2.12547e-08	0	Q2WGJ9	FER1L6
ref0002253	25427500	2.12806e-08	0	P20929	NEB
ref0000440	5993500	2.16133e-08	0	Q9BSA4	TTYH2
ref0002250	11759000	2.16634e-08	16377	Q99645	EPYC
ref0000461	11208000	2.16687e-08	0	Q96LP2	FAM81B
ref0000146	12612000	2.17141e-08	11830	P06576	ATP5F1B
ref0001090	31033500	2.18219e-08	2922	P25398	RPS12
ref0000547	4310500	2.23986e-08	0	P52735	VAV2
ref0002232	16184500	2.2564e-08	2363	O95718	ESRRB
ref0002250	2135500	2.28273e-08	875	P13349	MYF5
ref0000620	1785000	2.28618e-08	2571	P47869	GABRA2
ref0001786	1238500	2.3031e-08	22197	P38567	SPAM1
ref0002388	12015000	2.30465e-08	21806	A1A5C7	SLC22A23
ref0001886	8578000	2.31565e-08	23755	O94826	TOMM70
ref0002192	2246500	2.3186e-08	24412	P57076	CFAP298
ref0002388	7205500	2.32245e-08	864	Q9NXB9	ELOVL2
ref0000647	2423000	2.34126e-08	2055	Q8NI29	FBXO27
ref0002075	5292000	2.34365e-08	16920	P63135	ERVK-7
ref0002374	11859500	2.3527e-08	0	O15021	MAST4
ref0000963	1743500	2.39437e-08	22222	Q9NQL2	RRAGD
ref0001468	8485500	2.41489e-08	6393	P81133	SIM1
ref0002456	853500	2.43737e-08	12001	Q8WW24	TEKT4
ref0002067	9793500	2.43963e-08	0	P50876	RNF144A
ref0002788	1349500	2.4697e-08	14135	O00206	TLR4
ref0001695	12919500	2.47089e-08	21023	Q8TEZ7	PAQR8
ref0002419	21147500	2.47294e-08	20214	Q8IVV2	LOXHD1
ref0001904	21018500	2.48271e-08	0	P25391	LAMA1
ref0002556	7331000	2.48679e-08	6536	P11487	FGF3
ref0002644	2097000	2.50697e-08	0	Q9BUJ2	HNRNPUL1
ref0002192	1817500	2.50924e-08	3297	Q13516	OLIG2
ref0002196	17193500	2.50949e-08	24233	Q9C0K7	STRADB
ref0000856	3477500	2.5104e-08	3735	O00180	KCNK1
ref0001199	6391000	2.52903e-08	0	Q14123	PDE1C
ref0000384	13771500	2.57119e-08	0	O15439	ABCC4
ref0002008	8846500	2.59123e-08	0	Q9ULQ1	TPCN1
ref0001924	2058500	2.59485e-08	7918	A6NGJ6	TRIM64
ref0000466	4229500	2.60871e-08	23476	P41229	KDM5C
ref0002788	39387000	2.65628e-08	20998	P06858	LPL
ref0000184	20401500	2.65936e-08	8378	Q96DB2	HDAC11
ref0001279	26529000	2.66276e-08	10702	Q8N6M0	OTUD6B
ref0002783	2169000	2.66301e-08	0	P56524	HDAC4
ref0001876	1459500	2.67108e-08	0	Q9NZN3	EHD3
ref0001963	1591500	2.67426e-08	6997	#N/A	#N/A
ref0001695	83000	2.68586e-08	16011	Q6UWR7	ENPP6
ref0002196	2562500	2.68604e-08	11961	P25398	RPS12
ref0001545	33098500	2.69964e-08	2843	Q96JF0	ST6GAL2
ref0000371	11111000	2.70168e-08	8914	P35443	THBS4
ref0000849	25430500	2.71054e-08	0	P52961	ART1
ref0002196	31212000	2.71837e-08	11717	P32929	CTH
ref0001199	9362000	2.73411e-08	11679	Q9BSE4	HERPUD2
ref0002788	34255000	2.75966e-08	16918	P07197	NEFM
ref0000239	2381500	2.76203e-08	0	Q2M3M2	SLC5A9
ref0001766	105500	2.77376e-08	24103	Q13530	SERINC3
ref0001545	7001000	2.80896e-08	0	A6NJV1	FAM166C
ref0000505	9093000	2.81482e-08	12286	P25705	ATP5F1A
ref0001904	3611000	2.82707e-08	194	P49257	LMAN1
ref0002788	34710000	2.85726e-08	9994	O15204	ADAMDEC1
ref0000881	7612500	2.88643e-08	0	Q15080	NCF4
ref0001199	277000	2.88995e-08	3318	Q9H4L5	OSBPL3
ref0000889	3215500	2.92585e-08	0	A8MVW5	HEPACAM2
ref0002008	5071500	2.94968e-08	13892	Q9BY89	KIAA1671
ref0000086	10329500	2.94979e-08	8108	Q9H3R1	NDST4
ref0000466	4229000	2.97309e-08	22976	P41229	KDM5C
ref0000357	7817000	2.98534e-08	914	P39023	RPL3
ref0000547	5208500	2.98861e-08	6953	Q99784	OLFM1
ref0001148	5730500	2.99944e-08	2060	Q8N4N3	KLHL36
ref0000881	11391000	3.00725e-08	0	Q8NFQ6	BPIFC
ref0002303	844000	3.05562e-08	21369	B2RXF5	ZBTB42
ref0002550	3294000	3.10007e-08	16878	O75529	TAF5L
ref0000410	797000	3.12429e-08	9188	P11274	BCR
ref0002754	18756500	3.13472e-08	23571	Q9H4Y5	GSTO2
ref0000371	1385500	3.13933e-08	2913	P18124	RPL7
ref0000457	2073500	3.14007e-08	19262	Q70YC5	ZNF365
ref0000845	2322500	3.161e-08	2187	P55001	MFAP2
ref0001279	30288000	3.17538e-08	0	Q8TCU3	SLC7A13
ref0002550	7431500	3.17961e-08	5650	Q96B86	RGMA
ref0000357	5403000	3.20066e-08	0	O75051	PLXNA2
ref0001746	6386500	3.20542e-08	6400	P48230	TM4SF4
ref0000259	10435500	3.20723e-08	12945	Q16281	CNGA3
ref0000357	35676500	3.2323e-08	18220	Q9NSA3	CTNNBIP1
ref0001234	22091500	3.23329e-08	22863	Q7RTS3	PTF1A
ref0001122	1848000	3.23811e-08	5817	Q99715	COL12A1
ref0000357	35103500	3.24832e-08	0	O95479	H6PD
ref0000773	5149000	3.25044e-08	2124	P10515	DLAT
ref0002456	74500	3.25213e-08	1112	Q01113	IL9R
ref0000239	10861500	3.25425e-08	10811	P07358	C8B
ref0002008	4065500	3.25997e-08	15788	P53674	CRYBB1
ref0001151	409500	3.289e-08	12144	P05386	RPLP1
ref0000440	9774500	3.30341e-08	10167	A6NFN3	RBFOX3
ref0000357	3993000	3.30479e-08	22498	Q9NQ69	LHX9
ref0000511	5121000	3.3238e-08	1021	O15439	ABCC4
ref0002635	5550000	3.35907e-08	19368	Q0VF96	CGNL1
ref0002083	2771500	3.35984e-08	0	P48067	SLC6A9
ref0002083	2771500	3.35984e-08	0	P48067	SLC6A9
ref0001151	410000	3.36417e-08	11644	P05386	RPLP1
ref0000102	1216500	3.3716e-08	3994	Q9NWU1	OXSM
ref0000147	1669000	3.39116e-08	7712	Q16600	ZNF239
ref0002083	2757500	3.4083e-08	0	P16519	PCSK2
ref0001634	6053500	3.44822e-08	16127	P50452	SERPINB8
ref0000259	4082000	3.47272e-08	1906	Q14203	DCTN1
ref0002507	2815500	3.49318e-08	0	Q66K79	CPZ
ref0002500	10859500	3.49671e-08	0	Q9P219	CCDC88C
ref0002783	2747500	3.49979e-08	14679	Q9Y576	ASB1
ref0002250	2518500	3.51898e-08	23543	Q9H6R3	ACSS3
ref0001370	3427500	3.54459e-08	21709	Q9UKL6	PCTP
ref0002869	4073500	3.58709e-08	0	Q8IVU1	IGDCC3
ref0002374	9474000	3.59364e-08	0	A6H8Y1	BDP1
ref0000849	28233500	3.61985e-08	8839	Q9C035	TRIM5
ref0000154	5572500	3.62071e-08	14017	Q9UBN4	TRPC4
ref0002485	5694000	3.64355e-08	3019	#N/A	#N/A
ref0000547	4245000	3.67669e-08	0	Q9UL12	SARDH
ref0002266	2133000	3.68656e-08	21907	P42857	NSG1
ref0000849	37898000	3.694e-08	10801	Q1MX18	INSC
ref0002783	3501500	3.75617e-08	0	Q9BV36	MLPH
ref0002388	11979500	3.78504e-08	11517	A1A5C7	SLC22A23
ref0000259	5139500	3.81731e-08	0	P82933	MRPS9
ref0001931	3635000	3.82458e-08	0	Q8TCU6	PREX1
ref0000647	2149000	3.84102e-08	24393	O75128	COBL
ref0000371	12093500	3.86436e-08	0	P15848	ARSB
ref0002388	12015500	3.86443e-08	22306	A1A5C7	SLC22A23
ref0000799	2123500	3.87362e-08	13828	Q96EY5	MVB12A
ref0002507	3761000	3.88175e-08	7651	Q6NUJ1	PSAPL1
ref0002507	6116500	3.90885e-08	16514	O43490	PROM1
ref0000799	2731500	3.92609e-08	0	Q149M9	NWD1
ref0001816	30434500	3.93375e-08	11530	Q6ZQY3	GADL1
ref0000837	5219500	3.95854e-08	17386	P30542	ADORA1
ref0002196	16193500	3.9645e-08	0	O94760	DDAH1
ref0000461	9594500	3.97752e-08	0	Q9UIQ6	LNPEP
ref0000791	10828500	3.98769e-08	10475	Q6GV28	TMEM225
ref0001662	215000	4.01162e-08	3515	O15439	ABCC4
ref0002250	9400500	4.04439e-08	0	P21583	KITLG
ref0002644	76500	4.06603e-08	621	P62906	RPL10A
ref0001640	2876500	4.09407e-08	19708	Q969X2	ST6GALNAC6
ref0000837	4164000	4.11161e-08	0	Q6ZVE7	GOLT1A
ref0001090	30605000	4.11828e-08	17459	Q8TDX9	PKD1L1
ref0002788	2495000	4.11949e-08	19350	O75129	ASTN2
ref0000335	8071000	4.12128e-08	0	Q9Y215	COLQ
ref0000791	10826000	4.1225e-08	12975	Q6GV28	TMEM225
ref0000357	40030000	4.12561e-08	0	O75379	VAMP4
ref0000461	9880500	4.13187e-08	2375	P20810	CAST
ref0000551	192500	4.13351e-08	3290	P12104	FABP2
ref0001816	35503500	4.13904e-08	0	Q13136	PPFIA1
ref0000799	1910500	4.14134e-08	0	Q8NBJ5	COLGALT1
ref0000856	7380500	4.14575e-08	12331	Q12836	ZP4
ref0000146	19978000	4.1506e-08	17071	Q9NRW7	VPS45
ref0000357	17943500	4.15376e-08	0	Q5VZ46	KIAA1614
ref0000837	3762000	4.17366e-08	20268	O75325	LRRN2
ref0001468	22747500	4.17571e-08	4212	Q9UL01	DSE
ref0000845	5216500	4.19964e-08	4541	Q9Y512	SAMM50
ref0000438	7133500	4.20355e-08	19750	Q86TI0	TBC1D1
ref0000970	1243500	4.22137e-08	6084	P37837	TALDO1
ref0001151	920000	4.28287e-08	0	Q05D60	DEUP1
ref0001148	9871000	4.29943e-08	0	Q32MK0	MYLK3
ref0002250	17931500	4.33104e-08	0	Q7RTS7	KRT74
ref0001148	267500	4.33841e-08	4997	O75596	CLEC3A
ref0001618	4550500	4.34638e-08	0	P16234	PDGFRA
ref0000259	8127500	4.35639e-08	0	O95759	TBC1D8
ref0002674	3379000	4.36036e-08	23971	Q9Y210	TRPC6
ref0000963	2628000	4.36243e-08	3838	Q15041	ARL6IP1
ref0001904	35759500	4.40575e-08	12797	Q9P2G3	KLHL14
ref0000970	1029000	4.41596e-08	19154	Q86VG3	IFTAP
ref0000357	19075000	4.43348e-08	8382	Q8NAT2	TDRD5
ref0000505	9055500	4.45064e-08	22520	P25705	ATP5F1A
ref0002419	18355500	4.45144e-08	0	P78527	PRKDC
ref0001064	237000	4.46398e-08	19332	Q14692	BMS1
ref0001994	9688000	4.47437e-08	16371	Q8NB66	UNC13C
ref0002124	6397000	4.50003e-08	113	Q92769	HDAC2
ref0001169	969500	4.50139e-08	11615	Q96CF2	CHMP4C
ref0000312	3427000	4.57385e-08	9053	Q8N4Q0	ZADH2
ref0000677	5462500	4.62104e-08	22097	Q96PX8	SLITRK1
ref0002813	13143500	4.67412e-08	0	Q8N436	CPXM2
ref0002556	6687500	4.6884e-08	0	Q8NHX9	TPCN2
ref0001199	310000	4.69121e-08	0	Q9H4L5	OSBPL3
ref0000791	13100000	4.74638e-08	0	Q8IVL1	NAV2
ref0001148	5470000	4.78427e-08	7452	Q9HC57	WFDC1
ref0000970	1118000	4.79146e-08	17684	Q8N6Y1	PCDH20
ref0001281	7360000	4.79505e-08	1088	P06756	ITGAV
ref0000184	18655500	4.81098e-08	0	Q8NCE0	TSEN2
ref0002645	21335000	4.83987e-08	11535	Q9Y6N8	CDH10
ref0000259	7456000	4.9166e-08	22992	P27930	IL1R2
ref0002875	7151000	4.92089e-08	12928	Q09028	RBBP4
ref0001994	9687500	4.92433e-08	15871	Q8NB66	UNC13C
ref0002008	12050000	4.93201e-08	0	Q96BS2	TESC
ref0002456	973000	4.9386e-08	0	P20231	TPSB2
ref0002192	2399500	4.96416e-08	0	O60287	URB1
ref0001155	23491000	4.97486e-08	13125	P48061	CXCL12
ref0000849	22887500	5.00333e-08	0	Q6WN34	CHRDL2
ref0002500	2799000	5.01426e-08	13493	Q9Y6A2	CYP46A1
ref0002550	20544000	5.03439e-08	0	Q9HCF6	TRPM3
ref0002645	14607500	5.0569e-08	0	Q9HD67	MYO10
ref0001825	22287000	5.06396e-08	0	Q06278	AOX1
ref0000335	7874500	5.07961e-08	0	O60239	SH3BP5
ref0001151	1470500	5.08998e-08	3086	Q8TDW7	FAT3
ref0001370	3398000	5.09646e-08	0	Q9UKL6	PCTP
ref0001904	28090000	5.10094e-08	18707	O75952	CABYR
ref0001924	3299000	5.10367e-08	4166	A6NKG5	RTL1
ref0001139	2700500	5.11781e-08	0	P62312	LSM6
ref0002388	11915000	5.22391e-08	18015	Q5TGL8	PXDC1
ref0002813	12260000	5.26163e-08	24654	Q5SQS8	C10orf120
ref0000297	6983500	5.26339e-08	0	P32519	ELF1
ref0002500	24406000	5.31098e-08	0	Q9Y587	AP4S1
ref0002783	2378500	5.38737e-08	16667	Q8WVJ9	TWIST2
ref0001090	27378000	5.3984e-08	4142	Q5M8T2	SLC35D3
ref0002456	9684000	5.42965e-08	0	Q14554	PDIA5
ref0000146	1871000	5.43203e-08	784	O75787	ATP6AP2
ref0001825	16498500	5.43828e-08	8651	Q8IVL8	CPO
ref0001886	9512000	5.48485e-08	0	Q9BZV3	IMPG2
ref0001199	4673500	5.48565e-08	21888	A6NGB9	WIPF3
ref0000799	2516000	5.49546e-08	0	Q8IZJ3	CPAMD8
ref0001825	16876000	5.52306e-08	0	O75077	ADAM23
ref0000998	1297500	5.52969e-08	12463	P14555	PLA2G2A
ref0001370	14684500	5.54739e-08	5319	Q8IXI2	RHOT1
ref0002674	12285500	5.56602e-08	1454	O00631	SLN
ref0002547	3181500	5.56829e-08	666	Q9BXY5	CAPS2
ref0001825	26025500	5.62866e-08	4527	Q9Y5Q9	GTF3C3
ref0001412	3546500	5.64746e-08	0	O43795	MYO1B
ref0000849	1932000	5.6557e-08	4987	Q9UQF2	MAPK8IP1
ref0000849	10570500	5.68132e-08	18507	Q86YD5	LDLRAD3
ref0002699	8509000	5.73509e-08	20602	Q7Z3Q1	SLC46A3
ref0000998	6494000	5.74613e-08	0	Q9NR34	MAN1C1
ref0001155	23534000	5.76732e-08	22451	P48061	CXCL12
ref0002507	7856500	5.7723e-08	15333	Q99547	MPHOSPH6
ref0000849	26546500	5.77509e-08	8976	Q8NH64	OR51A7
ref0002788	39126000	5.77627e-08	0	P54219	SLC18A1
ref0002244	5783000	5.79815e-08	9779	Q9BTT6	LRRC1
ref0001148	34138500	5.82265e-08	19169	P24864	CCNE1
ref0002008	4633500	5.82783e-08	0	Q8IUG5	MYO18B
ref0001090	19896500	5.83815e-08	330	O95278	EPM2A
ref0000505	11027500	5.88015e-08	548	Q5BKY1	LRRC10
ref0000357	15211500	5.89154e-08	0	Q9NZL6	RGL1
ref0001155	7388500	5.93054e-08	6112	Q96DE5	ANAPC16
ref0002635	640000	5.93112e-08	0	Q9Y3B9	RRP15
ref0002430	1792000	6.01317e-08	1289	Q13126	MTAP
ref0001090	3507500	6.0251e-08	0	Q9Y233	PDE10A
ref0000438	10937500	6.02896e-08	4915	Q9Y2Q0	ATP8A1
ref0002788	33792500	6.04703e-08	0	Q9H7D0	DOCK5
ref0000881	12399000	6.06508e-08	0	Q33E94	RFX4
ref0000384	13745000	6.09334e-08	0	O15439	ABCC4
ref0002788	34255500	6.1277e-08	17418	P07197	NEFM
ref0002507	3493000	6.13475e-08	0	Q96PQ0	SORCS2
ref0000849	26304000	6.17518e-08	0	Q8NGK1	OR51G1
ref0002391	291000	6.19658e-08	4465	P27635	RPL10
ref0001746	482500	6.27147e-08	16263	Q4KWH8	PLCH1
ref0001090	1655500	6.27183e-08	0	Q9UIL4	KIF25
ref0000357	20598500	6.29232e-08	0	Q96JE7	SEC16B
ref0001370	3372500	6.30275e-08	23165	Q9UKL6	PCTP
ref0001155	23080000	6.35217e-08	0	Q9H2L5	RASSF4
ref0002813	15540000	6.35676e-08	20556	Q96M02	C10orf90
ref0000620	1787000	6.37442e-08	571	P47869	GABRA2
ref0002067	9601000	6.40774e-08	23012	Q5EBM0	CMPK2
ref0000330	21553000	6.41946e-08	2333	Q5QGT7	RTP2
ref0002500	31394000	6.43697e-08	10372	Q8N5R6	CCDC33
ref0001662	216000	6.45653e-08	4515	O15439	ABCC4
ref0001148	5590500	6.47266e-08	3157	Q6P9B6	MEAK7
ref0002196	14241000	6.4761e-08	16016	P61968	LMO4
ref0001281	10021500	6.51636e-08	0	Q8IWA0	WDR75
ref0001069	6787500	6.52363e-08	9425	Q9H1K1	ISCU
ref0001370	14006000	6.59492e-08	12413	Q8IXA5	SPACA3
ref0001662	267500	6.59821e-08	6940	Q9N2K0	#N/A
ref0001816	34930000	6.62765e-08	21501	P00533	EGFR
ref0001414	9662000	6.66991e-08	8360	Q9Y4C4	MFHAS1
ref0002500	35158500	6.70552e-08	0	Q9UKP4	ADAMTS7
ref0000799	2163000	6.71693e-08	2528	Q10589	BST2
ref0000335	5277000	6.72524e-08	10800	O14972	VPS26C
ref0002788	1339500	6.73561e-08	24135	O00206	TLR4
ref0000799	2457000	6.74528e-08	7824	Q9BT25	HAUS8
ref0000154	774500	6.75624e-08	0	Q8NDN9	RCBTB1
ref0002374	13121000	6.76072e-08	0	Q9BYT8	NLN
ref0001122	1990500	6.7835e-08	8315	Q9NV96	TMEM30A
ref0001414	9734000	6.82578e-08	2052	Q8IV48	ERI1
ref0002668	2018000	6.82742e-08	2522	O14950	MYL12B
ref0001412	3926500	6.82974e-08	0	P42224	STAT1
ref0002192	2404500	6.83142e-08	0	O60287	URB1
ref0001398	1827500	6.83454e-08	0	Q6MZW2	FSTL4
ref0001816	12953500	6.88928e-08	7887	Q8IWV2	CNTN4
ref0000102	2882000	6.91921e-08	18351	Q9H788	SH2D4A
ref0001695	11756000	6.96788e-08	0	P54296	MYOM2
ref0000461	4326000	6.96872e-08	8792	O60830	TIMM17B
ref0000889	3375000	6.97936e-08	5330	Q96JG6	VPS50
ref0001836	5551500	7.00867e-08	13181	A6NFZ4	FAM24A
ref0002391	1129500	7.01311e-08	8193	Q96PN6	ADCY10
ref0000440	26978000	7.05025e-08	10257	Q9UKJ8	ADAM21
ref0001904	11863000	7.05671e-08	0	Q9ULV0	MYO5B
ref0000547	4411000	7.10931e-08	4635	P52735	VAV2
ref0000357	17943000	7.15194e-08	0	Q5VZ46	KIAA1614
ref0000845	4253500	7.16418e-08	2598	Q9NWS6	FAM118A
ref0000551	768500	7.17687e-08	0	P53992	SEC24C
ref0000849	1217500	7.17827e-08	557	Q9H9D4	ZNF408
ref0002419	18251500	7.18596e-08	0	P78527	PRKDC
ref0001148	32824500	7.22495e-08	0	Q92620	DHX38
ref0002754	13634000	7.23206e-08	13970	Q92902	HPS1
ref0002374	2465000	7.23493e-08	0	O00591	GABRP
ref0001994	3656000	7.23803e-08	7172	P07355	ANXA2
ref0002547	2949000	7.24666e-08	0	Q13601	KRR1
ref0000262	2191000	7.2801e-08	0	Q5QJU3	ACER2
ref0002388	4976500	7.3526e-08	3065	Q96AQ8	MCUR1
ref0000889	1988000	7.3561e-08	0	Q99551	MTERF1
ref0000440	9715500	7.3805e-08	0	Q9BXJ1	C1QTNF1
ref0001468	8485000	7.485e-08	5893	P81133	SIM1
ref0002712	5259000	7.50055e-08	16291	Q92900	UPF1
ref0001090	1655000	7.53872e-08	0	Q9UIL4	KIF25
ref0001468	10017500	7.54491e-08	10720	Q9Y693	LHFPL6
ref0000551	87500	7.54761e-08	7482	O76074	PDE5A
ref0000259	7555500	7.5534e-08	0	O95819	MAP4K4
ref0001090	31174000	7.5596e-08	12388	Q9P1P5	TAAR2
ref0000457	4746000	7.57551e-08	10574	Q92526	CCT6B
ref0002192	1524500	7.57681e-08	19774	P17181	IFNAR1
ref0002250	2562500	7.58057e-08	201	Q9H6R3	ACSS3
ref0000393	5310500	7.61803e-08	13069	P15121	AKR1B1
ref0000279	685000	7.67689e-08	20691	A4D161	FAM221A
ref0002813	16026000	7.77309e-08	0	Q14185	DOCK1
ref0001167	2997500	7.82966e-08	0	Q96AA8	JAKMIP2
ref0002456	963000	7.8997e-08	4042	P20231	TPSB2
ref0002419	3735500	7.90473e-08	23047	Q8NFW1	COL22A1
ref0002788	22300000	7.92471e-08	9265	Q9Y3S1	WNK2
ref0000892	2828500	7.94561e-08	1320	Q99706	KIR2DL4
ref0002453	1889000	7.97365e-08	0	A4D1U4	DENND11
ref0002813	2904500	7.99327e-08	900	Q96PL2	TECTB
ref0002813	13043000	8.0231e-08	22450	Q8NDV2	GPR26
ref0000845	16354000	8.05637e-08	0	Q86VB7	CD163
ref0000849	40144500	8.11887e-08	0	Q9Y6N9	USH1C
ref0000461	4940000	8.14229e-08	22857	P53597	SUCLG1
ref0002244	2149500	8.15074e-08	15730	P05114	HMGN1
ref0000837	3395500	8.18178e-08	0	O94856	NFASC
ref0002253	32607500	8.22945e-08	18881	Q9NS61	KCNIP2
ref0000547	4241000	8.25995e-08	0	Q9UL12	SARDH
ref0002388	7325500	8.26483e-08	0	P20794	MAK
ref0002788	30382000	8.30322e-08	0	Q6ZU69	FAM205A
ref0000262	1524500	8.32524e-08	23267	P26368	U2AF2
ref0001666	839500	8.33386e-08	24290	Q9NQ30	ESM1
ref0002547	3070000	8.33765e-08	21019	Q6UWM5	GLIPR1L1
ref0002391	11223500	8.37664e-08	0	Q96J84	KIRREL1
ref0001816	29991500	8.41035e-08	21131	P07355	ANXA2
ref0000551	93000	8.46495e-08	12982	O76074	PDE5A
ref0001634	1133000	8.48784e-08	143	Q9P2X0	DPM3
ref0002718	2425000	8.5215e-08	97	Q5VST9	OBSCN
ref0000889	17033000	8.53244e-08	0	Q8IV38	ANKMY2
ref0000791	3754500	8.53663e-08	13485	Q14982	OPCML
ref0002430	1820000	8.57801e-08	15179	Q8N4C8	MINK1
ref0002846	3960500	8.58067e-08	3167	Q9UBT6	POLK
ref0000335	9122000	8.64326e-08	11832	Q92904	DAZL
ref0000259	8633500	8.65255e-08	0	Q1L5Z9	LONRF2
ref0001414	1651000	8.70823e-08	0	Q14517	FAT1
ref0002123	3201500	8.73178e-08	6139	Q13003	GRIK3
ref0001640	430000	8.7363e-08	0	P13762	HLA-DRB4
ref0002556	8463000	8.76118e-08	7978	P62736	ACTA2
ref0002409	2500	8.78088e-08	18180	Q9NS73	MBIP
ref0000677	5462000	8.78429e-08	22597	Q96PX8	SLITRK1
ref0002875	1047000	8.82285e-08	9600	O95837	GNA14
ref0002008	4661000	8.85359e-08	0	Q8IUG5	MYO18B
ref0000856	5949500	8.89386e-08	7782	Q8WWZ3	EDARADD
ref0001825	13725500	9.0186e-08	0	P05976	MYL1
ref0001904	32500	9.07388e-08	0	P48595	SERPINB10
ref0000849	12953000	9.09301e-08	10334	Q6ZVL6	KIAA1549L
ref0002783	2748000	9.12325e-08	15179	Q9Y576	ASB1
ref0000849	27846000	9.13642e-08	3009	Q9H344	OR51I2
ref0000164	180000	9.1648e-08	1142	P06133	UGT2B4
ref0002244	6988000	9.16928e-08	0	Q8NC56	LEMD2
ref0002500	9723500	9.17802e-08	0	Q8TB24	RIN3
ref0002244	3687000	9.19724e-08	24326	P13693	TPT1
ref0000335	5262000	9.20713e-08	0	O14972	VPS26C
ref0002196	15230500	9.22073e-08	24757	Q9ULJ1	ODF2L
ref0002244	2954000	9.27014e-08	0	Q03001	DST
ref0002250	1793500	9.29243e-08	9726	Q3ZCN5	OTOGL
ref0002507	6116000	9.33206e-08	17014	O43490	PROM1
ref0000466	4228500	9.34636e-08	22476	P41229	KDM5C
ref0001904	14578500	9.38165e-08	0	Q8IYT4	KATNAL2
ref0002123	434500	9.38937e-08	9791	Q8WW32	HMGB4
ref0001929	192500	9.39567e-08	6477	Q5TDP6	LGSN
ref0001904	25149500	9.44172e-08	0	P07947	YES1
ref0002547	3841000	9.49527e-08	5805	Q96GX2	ATXN7L3B
ref0001904	15881500	9.51631e-08	0	Q15849	SLC14A2
ref0002456	1263500	9.53609e-08	457	Q9UPT6	MAPK8IP3
ref0000279	2829000	9.67137e-08	4351	Q9UHE8	STEAP1
ref0001931	6476500	9.71441e-08	6403	Q9NTW7	ZFP64
ref0000357	5107500	9.75871e-08	8337	P15529	CD46
ref0000461	10794500	9.80949e-08	20409	P35754	GLRX
ref0001695	57000	9.83978e-08	0	Q6UWR7	ENPP6
ref0002067	9601500	9.90262e-08	22512	Q5EBM0	CMPK2
ref0000849	25425500	9.95851e-08	314	P52961	ART1
ref0002266	4208000	9.99666e-08	0	Q8NCC5	SLC37A3
